# Supplementary material for: (E)-4-Chloro­benzyl 3-(3-nitro­benzyl­idene)dithio­carbazate
Source: Acta Crystallogr Sect E Struct Rep Online. 2009 Nov 14;65(Pt 12):o3101. doi: 10.1107/S1600536809047953 (PMC2971783; doi:10.1107/S1600536809047953)
Supplement: Supplementary file 2 [file e-65-o3101-Isup2.hkl]

# 
# h,k,l, Fc-squared, Fo-squared, sigma(Fo-squared) and status flag 
# 
data_I
_shelx_title ' q8 in P2(1)/n' 
_shelx_refln_list_code          4 
_shelx_F_calc_maximum      220.91 
_exptl_crystal_F_000       752.00 
_reflns_d_resolution_high  0.8107 
 
loop_ 
 _symmetry_equiv_pos_as_xyz 
 'x, y, z' 
 '-x+1/2, y+1/2, -z+1/2' 
 '-x, -y, -z' 
 'x-1/2, -y-1/2, z-1/2' 
 
_cell_length_a    10.1755 
_cell_length_b     8.4958 
_cell_length_c    19.3176 
_cell_angle_alpha  90.000 
_cell_angle_beta  105.013 
_cell_angle_gamma  90.000 
 
_shelx_F_squared_multiplier     1.000 
 
loop_ 
 _refln_index_h 
 _refln_index_k 
 _refln_index_l 
 _refln_F_squared_calc 
 _refln_F_squared_meas 
 _refln_F_squared_sigma 
 _refln_observed_status 
   2   0   0      529.43      513.70      8.45 o 
   4   0   0      135.00      123.10      3.81 o 
   6   0   0     3329.42     3347.95     35.95 o 
   8   0   0      412.70      421.80      7.63 o 
  10   0   0      335.41      378.29     12.36 o 
  12   0   0        5.81        8.78      9.24 o 
   1   1   0     3889.19     3815.39     31.97 o 
   2   1   0    48800.07    42827.66    881.76 o 
   3   1   0     1202.76     1261.27      8.76 o 
   4   1   0      296.02      304.37      3.28 o 
   5   1   0     1240.06     1232.37     10.19 o 
   6   1   0       11.34       15.11      1.23 o 
   7   1   0       56.20       64.73      2.03 o 
   8   1   0      269.01      269.41      4.83 o 
   9   1   0       58.85       57.34      9.03 o 
  10   1   0      262.41      312.78     21.40 o 
  11   1   0        2.01        6.28      6.57 o 
  12   1   0       10.34       16.53      6.93 o 
   0   2   0    11449.06    10383.47     90.02 o 
   1   2   0     1287.01     1273.90      8.78 o 
   2   2   0        1.51       -1.16      0.58 o 
   3   2   0        0.34        0.16      0.53 o 
   4   2   0      164.60      149.77      1.86 o 
   5   2   0       43.56       57.50      1.97 o 
   6   2   0     1046.59      972.21     10.28 o 
   7   2   0       24.57       26.32      3.45 o 
   8   2   0      688.85      706.20     13.51 o 
   9   2   0      192.37      181.69      5.57 o 
  10   2   0      175.59      167.59      6.01 o 
  11   2   0       53.44       52.93      7.31 o 
   1   3   0     1316.71     1330.42      9.83 o 
   2   3   0      982.42      934.27      7.94 o 
   3   3   0     1448.90     1427.54     11.21 o 
   4   3   0      131.01      136.93      1.97 o 
   5   3   0      311.65      272.41      3.70 o 
   6   3   0     1453.00     1414.22     14.90 o 
   7   3   0      712.89      717.70      8.75 o 
   8   3   0      265.30      252.49      5.06 o 
   9   3   0       62.98       56.42      3.21 o 
  10   3   0       23.16       19.85      3.51 o 
  11   3   0       27.66       24.94      4.27 o 
   0   4   0      376.45      383.32      9.85 o 
   1   4   0      395.57      426.97      3.89 o 
   2   4   0       96.18       75.58      1.71 o 
   3   4   0      160.75      205.54      2.81 o 
   4   4   0     2002.27     1946.76     13.96 o 
   5   4   0      205.53      193.81      5.05 o 
   6   4   0      138.62      125.80      2.97 o 
   7   4   0       56.72       59.37      2.47 o 
   8   4   0      100.78       92.08      3.53 o 
   9   4   0       16.11       11.16      2.74 o 
  10   4   0        9.22       13.42      3.09 o 
  11   4   0       13.73        7.48      4.17 o 
   1   5   0     2364.43     2520.56     15.89 o 
   2   5   0        0.99       -0.29      0.98 o 
   3   5   0       91.95       90.49      2.02 o 
   4   5   0      120.22      115.64      2.74 o 
   5   5   0      368.25      386.69     10.98 o 
   6   5   0      444.82      436.55      5.68 o 
   7   5   0      210.32      194.72      5.92 o 
   8   5   0        1.76       -0.87      2.28 o 
   9   5   0        3.75        2.35      2.81 o 
  10   5   0       91.28       98.47      4.42 o 
   0   6   0       17.12       29.04      3.35 o 
   1   6   0      498.14      547.74      9.28 o 
   2   6   0      702.97      678.08      6.75 o 
   3   6   0        0.76        0.86      1.27 o 
   4   6   0        0.04       -0.46      1.55 o 
   5   6   0        6.39        8.38      1.78 o 
   6   6   0        0.15       -0.18      1.88 o 
   7   6   0       27.37       28.05      3.06 o 
   8   6   0      264.53      287.84      5.47 o 
   9   6   0      117.46      142.19      5.04 o 
   1   7   0       55.34       46.76      2.21 o 
   2   7   0      387.01      382.27      8.07 o 
   3   7   0        4.98        5.21      1.81 o 
   4   7   0       54.19       60.46      2.67 o 
   5   7   0       24.01       17.24      2.43 o 
   6   7   0       11.28       16.44      2.41 o 
   7   7   0      243.54      250.91      5.18 o 
   8   7   0      154.77      165.68      4.66 o 
   9   7   0       12.35        9.77      3.24 o 
   0   8   0     1091.44     1147.24     16.15 o 
   1   8   0       16.61       16.83      2.18 o 
   2   8   0       27.33       25.54      2.79 o 
   3   8   0      120.00      113.73      4.57 o 
   4   8   0        3.14        5.33      2.70 o 
   5   8   0        0.41       -1.09      2.35 o 
   6   8   0      295.66      325.52      7.01 o 
   7   8   0        9.74        6.09      2.89 o 
   1   9   0      130.16      126.80      3.91 o 
   2   9   0        1.65        2.69      2.71 o 
   3   9   0        2.50        1.77      2.96 o 
   4   9   0        6.14        5.00      3.16 o 
   5   9   0        9.14        6.01      3.33 o 
   6   9   0        4.08        1.79      3.44 o 
   0  10   0       55.23       56.98      4.83 o 
   1  10   0        0.72        3.83      3.21 o 
   2  10   0        4.82        5.58      3.37 o 
   3  10   0        0.47        2.13      3.54 o 
 -11   0   1       93.63      108.71      9.10 o 
  -9   0   1      548.61      560.39     13.65 o 
  -7   0   1      281.26      297.02     12.06 o 
  -5   0   1      899.10     1004.99     17.09 o 
  -3   0   1      525.22      465.69      8.22 o 
  -1   0   1     2105.96     2087.12     31.11 o 
   1   0   1      523.11      548.58      8.50 o 
   3   0   1       50.37       67.20      1.65 o 
   5   0   1     4170.91     4077.11     42.97 o 
   7   0   1        7.82        3.79      2.01 o 
   9   0   1      352.86      341.23     10.91 o 
  11   0   1      270.07      315.76     13.23 o 
 -12   1   1        0.66        0.80      6.51 o 
 -11   1   1        2.36        3.71      5.21 o 
 -10   1   1        1.40       -0.70      3.93 o 
  -9   1   1      132.04      139.59      4.95 o 
  -8   1   1      624.55      587.08      7.47 o 
  -7   1   1       25.49       20.31      1.75 o 
  -6   1   1      545.71      515.65      7.73 o 
  -5   1   1     3618.66     3710.11     44.13 o 
  -4   1   1      587.45      556.29      5.73 o 
  -3   1   1     3686.13     3470.22     42.51 o 
  -2   1   1     1932.80     2156.07     19.42 o 
  -1   1   1        0.05        1.39      0.47 o 
   0   1   1      468.60      532.81      4.27 o 
   1   1   1     4058.83     4076.66     29.57 o 
   2   1   1      105.57      134.04      2.82 o 
   3   1   1     5713.91     5755.48     41.70 o 
   4   1   1       62.35       48.85      1.34 o 
   5   1   1       50.13       47.71      1.82 o 
   6   1   1     1035.76     1037.07      8.04 o 
   7   1   1      206.14      224.94      5.68 o 
   8   1   1       62.27       58.96      2.74 o 
   9   1   1       83.41       94.84      3.48 o 
  10   1   1        4.32        2.01      2.79 o 
  11   1   1        0.41        1.31      3.54 o 
 -12   2   1        4.38        5.10      6.66 o 
 -11   2   1      219.68      227.63     10.29 o 
 -10   2   1        4.21        1.75      4.64 o 
  -9   2   1      411.69      390.46      6.58 o 
  -8   2   1      288.51      283.48      5.04 o 
  -7   2   1      637.83      676.49     11.38 o 
  -6   2   1      146.84      135.56      4.07 o 
  -5   2   1        6.52       12.02      1.11 o 
  -4   2   1       69.62       73.98      1.52 o 
  -3   2   1     7232.90     7431.15     72.15 o 
  -2   2   1        0.46        3.78      1.75 o 
  -1   2   1      736.68      824.81      5.93 o 
   0   2   1      989.78      987.59      8.11 o 
   1   2   1     3036.66     3113.44     23.04 o 
   2   2   1      109.25      124.77      1.80 o 
   3   2   1      542.52      495.11      4.20 o 
   4   2   1      579.80      616.61      6.16 o 
   5   2   1      157.30      189.21      8.50 o 
   6   2   1     1483.58     1463.67     12.28 o 
   7   2   1      107.19      103.69      3.58 o 
   8   2   1       13.61       10.55      2.08 o 
   9   2   1       31.69       26.65      6.59 o 
  10   2   1       15.69       20.12      3.72 o 
  11   2   1       39.06       31.25     10.84 o 
 -11   3   1        0.40        2.21      5.51 o 
 -10   3   1        9.45        6.09      3.13 o 
  -9   3   1      119.40      120.76      3.98 o 
  -8   3   1      308.56      324.86      5.66 o 
  -7   3   1      193.71      209.44      5.55 o 
  -6   3   1       39.93       42.32      1.81 o 
  -5   3   1       32.69       34.73      1.28 o 
  -4   3   1        0.28        0.15      0.62 o 
  -3   3   1      128.83      123.18      1.49 o 
  -2   3   1     3121.84     3177.34     19.27 o 
  -1   3   1     4488.55     4512.09     48.41 o 
   0   3   1       26.62       41.46      1.43 o 
   1   3   1     2615.93     2543.64     17.40 o 
   2   3   1      646.47      696.48      5.48 o 
   3   3   1       48.52       33.77      1.05 o 
   4   3   1     2103.71     2088.33     25.79 o 
   5   3   1     1299.41     1278.44     11.84 o 
   6   3   1       12.78       22.37      1.88 o 
   7   3   1      766.86      726.82     14.02 o 
   8   3   1       42.69       40.18      2.69 o 
   9   3   1       16.42       16.60      2.56 o 
  10   3   1       40.28       38.46      4.14 o 
  11   3   1       13.90        9.42      4.11 o 
 -11   4   1       89.11       94.61      7.95 o 
 -10   4   1       61.59       56.82      5.00 o 
  -9   4   1        0.80       -0.38      2.24 o 
  -8   4   1       75.97       70.36      5.35 o 
  -7   4   1      201.39      206.78      3.85 o 
  -6   4   1       16.30       13.82      1.68 o 
  -5   4   1      194.67      179.82      3.89 o 
  -4   4   1      367.30      371.72      3.27 o 
  -3   4   1       28.95       15.86      0.76 o 
  -2   4   1      216.17      224.83      3.02 o 
  -1   4   1     3112.64     3173.18     19.44 o 
   0   4   1       86.67      107.26      6.34 o 
   1   4   1       75.89       66.50      1.88 o 
   2   4   1      752.44      792.15      6.39 o 
   3   4   1      275.33      302.80      3.80 o 
   4   4   1      201.30      190.69      4.42 o 
   5   4   1     1638.95     1537.55     13.18 o 
   6   4   1       23.61       28.11      2.35 o 
   7   4   1      339.70      323.32      7.90 o 
   8   4   1       48.38       51.22      3.08 o 
   9   4   1      121.99      128.78      4.38 o 
  10   4   1        2.79       -0.10      3.41 o 
  11   4   1       44.20       43.69      4.84 o 
 -10   5   1       35.54       26.57      3.59 o 
  -9   5   1      138.63      156.12      4.94 o 
  -8   5   1      412.62      409.32      6.02 o 
  -7   5   1        1.00        0.34      1.80 o 
  -6   5   1      375.29      387.56      5.77 o 
  -5   5   1      294.26      273.66      5.31 o 
  -4   5   1       36.83       32.08      1.76 o 
  -3   5   1      120.86      101.70      2.12 o 
  -2   5   1     2752.86     2790.65     27.01 o 
  -1   5   1      129.85      105.62      2.29 o 
   0   5   1        0.12        1.07      0.76 o 
   1   5   1       43.66       37.04      2.30 o 
   2   5   1      238.96      231.41      4.82 o 
   3   5   1       38.59       30.60      1.40 o 
   4   5   1     1037.18     1049.74     15.91 o 
   5   5   1      451.99      471.88      5.81 o 
   6   5   1      101.19       85.43      2.78 o 
   7   5   1      129.65      125.11      3.98 o 
   8   5   1       73.78       67.29      3.50 o 
   9   5   1        0.87        0.05      2.84 o 
  10   5   1       16.44       14.45      3.49 o 
 -10   6   1        0.04       -1.33      4.48 o 
  -9   6   1       80.20       85.49      4.32 o 
  -8   6   1      193.41      210.65      5.09 o 
  -7   6   1      457.49      449.43     14.07 o 
  -6   6   1       28.51       27.04      2.26 o 
  -5   6   1       23.84       31.60      2.15 o 
  -4   6   1      389.29      379.12      5.08 o 
  -3   6   1     1336.42     1411.10     11.07 o 
  -2   6   1      106.66      107.18      2.36 o 
  -1   6   1       18.12        9.80      1.29 o 
   0   6   1        2.03        1.92      1.11 o 
   1   6   1       12.60       16.39      1.37 o 
   2   6   1       11.98       11.69      1.31 o 
   3   6   1      465.79      475.10      5.75 o 
   4   6   1        3.78        3.04      1.66 o 
   5   6   1      161.12      148.93      3.54 o 
   6   6   1       19.94       14.53      2.19 o 
   7   6   1       21.90       17.83      2.36 o 
   8   6   1        3.01        3.29      2.53 o 
   9   6   1        3.40        0.28      3.18 o 
  -9   7   1        3.54        3.89      3.12 o 
  -8   7   1        4.74        4.48      2.58 o 
  -7   7   1        7.81        6.60      2.53 o 
  -6   7   1      326.16      318.13      5.40 o 
  -5   7   1      370.13      387.08      5.73 o 
  -4   7   1        1.81        1.66      1.76 o 
  -3   7   1      150.63      159.22      4.35 o 
  -2   7   1      445.45      441.03      8.26 o 
  -1   7   1       40.80       31.29      2.05 o 
   0   7   1        0.84        2.28      1.62 o 
   1   7   1       31.95       37.86      2.42 o 
   2   7   1        0.63        1.03      1.46 o 
   3   7   1      734.79      766.82     11.15 o 
   4   7   1        0.18       -0.72      1.89 o 
   5   7   1       18.75       22.24      2.35 o 
   6   7   1        0.56        1.22      2.22 o 
   7   7   1       73.70       69.94      3.38 o 
   8   7   1        2.93        0.96      2.73 o 
  -7   8   1       21.48       19.12      3.01 o 
  -6   8   1       42.57       41.86      4.84 o 
  -5   8   1       15.53        9.21      2.44 o 
  -4   8   1      106.73       91.16      3.93 o 
  -3   8   1       63.80       67.59      3.43 o 
  -2   8   1       84.18       81.98      4.79 o 
  -1   8   1      211.14      201.62      4.28 o 
   0   8   1        5.19        2.83      1.97 o 
   1   8   1      127.69      126.67      4.14 o 
   2   8   1      220.93      223.94      9.07 o 
   3   8   1        4.72       13.37      5.17 o 
   4   8   1       86.08       93.35      3.35 o 
   5   8   1      373.21      398.18      9.17 o 
   6   8   1       96.24      107.00      3.89 o 
   7   8   1       22.65       24.95      3.12 o 
  -6   9   1        0.06       -0.31      3.48 o 
  -5   9   1       63.27       64.74      4.26 o 
  -4   9   1        4.58        4.45      3.13 o 
  -3   9   1       71.00       72.39      5.03 o 
  -2   9   1        3.15        2.15      2.87 o 
  -1   9   1      188.38      176.62      8.04 o 
   0   9   1       62.27       70.36      3.78 o 
   1   9   1        7.69        7.28      2.79 o 
   2   9   1       27.04       15.89      2.99 o 
   3   9   1        7.59        6.84      3.05 o 
   4   9   1      146.65      124.70      4.95 o 
   5   9   1       21.67       21.51      3.74 o 
   6   9   1      147.06      141.76     10.98 o 
  -3  10   1       91.65       94.69      5.76 o 
  -2  10   1       13.93       15.63      3.71 o 
  -1  10   1       19.81       12.10      3.21 o 
   0  10   1      118.88      129.19      9.35 o 
   1  10   1       85.40       86.53      7.35 o 
   2  10   1        0.10       -0.02      3.19 o 
   3  10   1        4.14        7.20      3.58 o 
 -12   0   2        0.10       -1.47      8.82 o 
 -10   0   2      842.52      979.53     20.77 o 
  -8   0   2      691.82      691.71     14.38 o 
  -2   0   2     1542.09     1497.83     22.84 o 
   0   0   2      247.58      255.19      4.50 o 
   2   0   2      841.65      920.31     11.28 o 
   4   0   2        7.70        5.26      1.02 o 
   6   0   2      210.25      183.47      4.07 o 
   8   0   2       83.93       87.85      3.94 o 
  10   0   2     1130.12     1132.54     23.09 o 
 -12   1   2       25.85       40.00     19.18 o 
 -11   1   2        6.14        6.00      5.44 o 
 -10   1   2       11.61        9.44      4.00 o 
  -9   1   2      502.33      506.44     12.54 o 
  -8   1   2      402.63      401.18     10.29 o 
  -7   1   2       27.32       28.23      2.36 o 
  -6   1   2     1698.95     1767.76     38.96 o 
  -5   1   2      440.83      487.32      5.92 o 
  -4   1   2     3146.82     3300.13     28.29 o 
  -3   1   2     4679.57     5018.19     36.37 o 
  -2   1   2     1267.77     1287.66     14.52 o 
  -1   1   2     1913.64     2017.16     14.77 o 
   0   1   2     1279.16     1305.38      9.72 o 
   1   1   2     2798.20     2921.95     20.85 o 
   2   1   2     9180.18     9123.79     58.83 o 
   3   1   2      175.13      207.55      3.32 o 
   4   1   2      231.38      187.44      2.05 o 
   5   1   2      375.31      378.87      4.01 o 
   6   1   2       38.24       42.30      1.66 o 
   7   1   2       86.82       91.94      3.38 o 
   8   1   2      318.91      323.89      5.47 o 
   9   1   2      149.08      160.35      4.35 o 
  10   1   2       12.34       10.71      3.00 o 
  11   1   2       50.36       51.77      7.47 o 
 -12   2   2       16.60       12.91      7.21 o 
 -11   2   2        5.61       11.30      5.47 o 
 -10   2   2        3.42        2.53      4.59 o 
  -9   2   2       59.59       74.51      4.02 o 
  -8   2   2      439.09      422.67      6.27 o 
  -7   2   2      164.96      150.71      3.44 o 
  -6   2   2      497.50      495.96      5.83 o 
  -5   2   2      180.22      210.70      5.18 o 
  -4   2   2     1002.09      988.00     14.06 o 
  -3   2   2     4088.81     3998.89     26.12 o 
  -2   2   2     1162.41     1220.66      8.43 o 
  -1   2   2       13.83       24.72      2.53 o 
   0   2   2     8705.25     8914.21     94.16 o 
   1   2   2    37632.23    33469.78    563.58 o 
   2   2   2    12016.58    12031.46     94.00 o 
   3   2   2     1745.65     1687.04     11.73 o 
   4   2   2     1920.98     2073.18     14.40 o 
   5   2   2       44.33       32.12      1.40 o 
   6   2   2       20.69       21.59      1.43 o 
   7   2   2      239.76      257.92      6.09 o 
   8   2   2      297.65      285.34      9.00 o 
   9   2   2        6.03        8.42      3.14 o 
  10   2   2        4.86        6.17      3.50 o 
  11   2   2       18.01       16.22      3.96 o 
 -11   3   2       32.84       28.67      6.11 o 
 -10   3   2      202.99      220.81      7.01 o 
  -9   3   2        4.77        5.19      2.25 o 
  -8   3   2        5.55        3.61      1.91 o 
  -7   3   2      681.04      648.18     13.10 o 
  -6   3   2      472.41      499.05      5.55 o 
  -5   3   2      315.52      336.50      3.87 o 
  -4   3   2       15.80       15.37      0.81 o 
  -3   3   2      520.03      543.28      4.40 o 
  -2   3   2      236.68      221.00      2.47 o 
  -1   3   2      643.12      676.47      4.96 o 
   0   3   2     1096.61     1063.95      7.74 o 
   1   3   2      116.55      115.22      1.85 o 
   2   3   2     2271.50     2428.54     18.56 o 
   3   3   2    12258.29    12746.94     91.67 o 
   4   3   2     4953.87     4926.35     32.55 o 
   5   3   2      357.66      356.98      4.07 o 
   6   3   2        0.18        0.76      1.50 o 
   7   3   2      255.89      247.52      8.85 o 
   8   3   2       29.48       32.99      2.71 o 
   9   3   2      120.72      113.10      8.18 o 
  10   3   2       67.62       61.02      4.55 o 
  11   3   2        3.51        2.85      3.88 o 
 -11   4   2       49.96       45.03      7.26 o 
 -10   4   2       99.96       97.34      5.19 o 
  -9   4   2      125.98      116.18      5.61 o 
  -8   4   2      407.16      433.90     16.33 o 
  -7   4   2      221.69      208.64      3.85 o 
  -6   4   2       29.29       31.82      1.87 o 
  -5   4   2     1501.88     1466.03     17.04 o 
  -4   4   2      384.80      381.94      3.38 o 
  -3   4   2        2.69        3.85      0.71 o 
  -2   4   2      409.95      375.33      3.19 o 
  -1   4   2      382.15      378.92      3.18 o 
   0   4   2     1118.81     1065.74      8.04 o 
   1   4   2      293.74      370.98      4.35 o 
   2   4   2     5435.17     5452.93     41.35 o 
   3   4   2      283.96      276.31      5.34 o 
   4   4   2      761.94      742.50      7.32 o 
   5   4   2        1.61        5.09      1.80 o 
   6   4   2      692.23      647.11      7.35 o 
   7   4   2       12.32       15.47      4.08 o 
   8   4   2      266.26      250.22      5.29 o 
   9   4   2       19.83       16.06      2.90 o 
  10   4   2      283.08      327.51      8.43 o 
 -10   5   2        1.47        4.35      4.06 o 
  -9   5   2      100.94       93.14      5.54 o 
  -8   5   2        3.07        0.58      2.09 o 
  -7   5   2      747.91      748.54      8.25 o 
  -6   5   2        0.47       -0.12      1.56 o 
  -5   5   2      785.16      754.39      9.34 o 
  -4   5   2      212.04      197.12      2.91 o 
  -3   5   2       51.59       53.48      1.71 o 
  -2   5   2      131.88      149.20      2.35 o 
  -1   5   2      548.06      502.27      8.87 o 
   0   5   2     2408.27     2414.89     16.94 o 
   1   5   2       11.61       12.84      1.45 o 
   2   5   2        6.02        4.57      1.03 o 
   3   5   2      218.65      177.62      3.53 o 
   4   5   2     1549.83     1522.49     13.23 o 
   5   5   2       78.49       79.18      2.59 o 
   6   5   2      660.52      649.74      9.13 o 
   7   5   2        1.26       -0.28      1.92 o 
   8   5   2      191.32      185.92      5.42 o 
   9   5   2      155.17      155.83      5.01 o 
  10   5   2        6.59        7.16      3.34 o 
 -10   6   2       17.19       12.44      4.76 o 
  -9   6   2       24.79       32.40      4.63 o 
  -8   6   2        0.57        0.14      2.24 o 
  -7   6   2        6.68       10.60      2.26 o 
  -6   6   2       30.39       28.85      2.27 o 
  -5   6   2       16.21       17.31      1.91 o 
  -4   6   2       95.06       89.21      2.59 o 
  -3   6   2      274.76      306.85      3.83 o 
  -2   6   2      630.51      616.41      6.78 o 
  -1   6   2      489.90      516.08      5.89 o 
   0   6   2      208.17      214.30      3.36 o 
   1   6   2       64.86       63.53      1.85 o 
   2   6   2     1020.38     1030.01     21.99 o 
   3   6   2        1.56        0.94      1.48 o 
   4   6   2      628.04      639.98      7.22 o 
   5   6   2       83.77       93.93      4.28 o 
   6   6   2       46.96       60.51      3.26 o 
   7   6   2        8.39        8.20      2.40 o 
   8   6   2      105.09       95.47      3.69 o 
   9   6   2        4.86        2.85      3.08 o 
  -9   7   2       21.59       20.99      3.81 o 
  -8   7   2       32.07       32.90      3.61 o 
  -7   7   2        2.33        2.30      2.43 o 
  -6   7   2       96.83       89.80      3.26 o 
  -5   7   2       19.84       15.80      2.21 o 
  -4   7   2       11.14        8.14      1.90 o 
  -3   7   2      179.38      190.29      3.33 o 
  -2   7   2       78.10       91.40      2.78 o 
  -1   7   2       78.00       73.17      2.63 o 
   0   7   2       13.17       12.74      1.79 o 
   1   7   2       44.20       50.18      2.36 o 
   2   7   2       18.81       26.16      1.95 o 
   3   7   2       74.40       74.49      2.75 o 
   4   7   2        4.20        3.16      1.95 o 
   5   7   2        0.00        0.05      1.94 o 
   6   7   2        0.72       -0.89      2.29 o 
   7   7   2        3.08       -0.17      2.47 o 
   8   7   2       39.30       47.89      3.44 o 
  -8   8   2        7.49        7.89      3.73 o 
  -7   8   2       58.05       78.45      4.34 o 
  -6   8   2       62.89       65.02      5.53 o 
  -5   8   2        7.13        5.61      2.89 o 
  -4   8   2      116.82      116.28      4.18 o 
  -3   8   2        0.40        0.27      2.36 o 
  -2   8   2        3.13        1.93      2.02 o 
  -1   8   2       74.04       66.14      2.76 o 
   0   8   2        2.07        1.51      1.86 o 
   1   8   2        5.07        5.41      2.10 o 
   2   8   2        0.31       -0.54      2.37 o 
   3   8   2       76.94       71.20      4.01 o 
   4   8   2       19.94       14.37      2.36 o 
   5   8   2      141.76      139.62      4.13 o 
   6   8   2       31.36       39.15      3.10 o 
   7   8   2        0.15        1.39      2.85 o 
  -6   9   2       48.68       43.54      4.85 o 
  -5   9   2       20.84       23.09      3.54 o 
  -4   9   2       80.90       87.31      7.06 o 
  -3   9   2       13.57       13.99      3.09 o 
  -2   9   2       38.18       43.92      3.94 o 
  -1   9   2        1.51        1.68      2.41 o 
   0   9   2      218.27      220.73      5.45 o 
   1   9   2       26.71       20.48      3.05 o 
   2   9   2       60.91       60.42      3.69 o 
   3   9   2      106.21       95.65      7.17 o 
   4   9   2      141.54      141.73      5.09 o 
   5   9   2       30.29       29.38      3.91 o 
  -3  10   2        0.65        0.24      3.45 o 
  -2  10   2       20.13       22.49      3.62 o 
  -1  10   2      121.06      108.96      6.21 o 
   0  10   2        5.83        6.93      3.48 o 
   1  10   2       20.98       20.45      3.68 o 
   2  10   2      236.46      244.24      7.99 o 
   3  10   2        8.02       13.75      3.77 o 
 -11   0   3        5.69       17.23      7.21 o 
  -9   0   3     1174.00     1183.22     22.15 o 
  -7   0   3       96.44       87.53      4.64 o 
  -3   0   3     4469.50     4452.27     66.03 o 
  -1   0   3      246.26      332.01      4.16 o 
   1   0   3     2579.68     2558.55     26.65 o 
   3   0   3        0.15        0.32      0.76 o 
   5   0   3     1120.36     1080.47     12.77 o 
   7   0   3      845.55      844.06     11.74 o 
   9   0   3        3.58        0.88      2.92 o 
  11   0   3       11.24        8.30      4.20 o 
 -12   1   3       48.81       67.23     49.42 o 
 -11   1   3       64.30       85.28     36.16 o 
 -10   1   3       34.71       55.30     18.33 o 
  -9   1   3       56.14       69.01      5.61 o 
  -8   1   3       39.95       36.67      4.00 o 
  -7   1   3      707.75      716.02     13.92 o 
  -6   1   3       22.73       31.50      1.93 o 
  -5   1   3       17.75       27.37      1.93 o 
  -4   1   3    10299.42    10408.00    131.23 o 
  -3   1   3       42.91       45.32      2.22 o 
  -2   1   3       15.90       25.10      0.64 o 
  -1   1   3     3502.08     3631.38     23.76 o 
   0   1   3      333.17      315.44      2.46 o 
   1   1   3      257.63      233.69      1.84 o 
   2   1   3    24209.38    23234.10    201.76 o 
   3   1   3     1026.26      950.11     10.16 o 
   4   1   3      381.36      373.83      4.29 o 
   5   1   3      153.64      147.38      3.19 o 
   6   1   3      329.45      334.49      4.17 o 
   7   1   3      544.41      560.99      7.26 o 
   8   1   3     1291.76     1292.31     16.80 o 
   9   1   3       95.49      100.03      4.64 o 
  10   1   3        0.25       -0.29      2.99 o 
  11   1   3        3.20        0.32      3.63 o 
 -12   2   3       18.21       19.90      6.80 o 
 -11   2   3      131.68      136.38      8.04 o 
 -10   2   3       84.31       75.13      6.07 o 
  -9   2   3      230.29      223.20      9.92 o 
  -8   2   3      292.68      308.22      8.82 o 
  -7   2   3       32.77       27.89      3.40 o 
  -6   2   3     1002.97     1036.36     16.54 o 
  -5   2   3      113.69      144.25      4.94 o 
  -4   2   3      110.76      117.75      3.16 o 
  -3   2   3       33.64       40.70      1.33 o 
  -2   2   3      141.92      144.64      1.80 o 
  -1   2   3     2326.16     2293.19     19.50 o 
   0   2   3     6701.38     7013.97     45.14 o 
   1   2   3    28114.00    26468.83    171.32 o 
   2   2   3      107.05      132.79      1.79 o 
   3   2   3     1189.35     1099.62     10.02 o 
   4   2   3       33.89       34.76      1.53 o 
   5   2   3      560.92      606.47     11.60 o 
   6   2   3        0.28        0.77      1.71 o 
   7   2   3      796.80      765.77      7.78 o 
   8   2   3      308.67      306.47      6.95 o 
   9   2   3       61.56       54.41      5.15 o 
  10   2   3      108.01       98.62      5.28 o 
  11   2   3       17.42       12.11      4.59 o 
 -11   3   3        9.77        5.84      5.88 o 
 -10   3   3        7.48        4.00      3.31 o 
  -9   3   3       26.17       15.77      3.17 o 
  -8   3   3      178.11      174.08      6.48 o 
  -7   3   3     1212.57     1195.86     15.37 o 
  -6   3   3     1092.49     1110.51     13.50 o 
  -5   3   3     1355.42     1355.83      9.91 o 
  -4   3   3       98.50       88.42      2.67 o 
  -3   3   3     1330.27     1285.08     10.19 o 
  -2   3   3      175.53      170.08      2.74 o 
  -1   3   3      199.44      187.23      3.15 o 
   0   3   3     2806.97     2727.97     18.18 o 
   1   3   3      444.48      455.37      3.93 o 
   2   3   3       38.69       49.13      1.20 o 
   3   3   3       17.62       19.75      0.90 o 
   4   3   3      741.62      713.38      5.93 o 
   5   3   3      489.62      467.45      5.35 o 
   6   3   3      860.90      890.76     13.51 o 
   7   3   3        0.05       -0.50      1.84 o 
   8   3   3        0.54        0.30      2.18 o 
   9   3   3        0.61        2.54      2.97 o 
  10   3   3        0.11       -2.18      3.32 o 
  11   3   3        1.75        1.40      4.27 o 
 -11   4   3        1.62        1.19      5.79 o 
 -10   4   3       24.08       18.35      3.70 o 
  -9   4   3      333.91      323.12      7.57 o 
  -8   4   3       89.36       88.89      4.24 o 
  -7   4   3      116.19      125.62      3.60 o 
  -6   4   3      375.38      343.57      5.00 o 
  -5   4   3     2474.97     2436.91     15.59 o 
  -4   4   3     1187.13     1145.08      9.27 o 
  -3   4   3     3890.24     3945.76     26.40 o 
  -2   4   3        3.83        1.86      0.74 o 
  -1   4   3      906.89      902.16      7.21 o 
   0   4   3        3.26        2.53      0.78 o 
   1   4   3      744.63      781.63      6.31 o 
   2   4   3       12.85        8.81      1.16 o 
   3   4   3        0.19        0.33      0.88 o 
   4   4   3        0.21       -1.05      1.21 o 
   5   4   3        5.01        4.85      1.44 o 
   6   4   3        1.06        0.23      1.52 o 
   7   4   3       18.41       18.42      3.36 o 
   8   4   3        0.43        1.22      2.27 o 
   9   4   3       42.80       41.68      3.38 o 
  10   4   3        9.27       13.49      4.07 o 
 -10   5   3        0.43       -0.40      4.12 o 
  -9   5   3        6.80        5.24      3.61 o 
  -8   5   3        7.58       15.00      2.68 o 
  -7   5   3       64.65       66.94      5.48 o 
  -6   5   3       90.10       98.92      3.61 o 
  -5   5   3      490.26      487.63      9.56 o 
  -4   5   3      548.45      593.12      5.59 o 
  -3   5   3      248.13      241.68      5.05 o 
  -2   5   3     1742.93     1770.50     12.84 o 
  -1   5   3      244.12      278.32      3.22 o 
   0   5   3      704.94      671.54      5.83 o 
   1   5   3     1075.04     1066.69      8.61 o 
   2   5   3        1.06        1.28      1.02 o 
   3   5   3        2.26        1.23      1.26 o 
   4   5   3       24.66       21.64      1.64 o 
   5   5   3      766.88      745.34      7.93 o 
   6   5   3      213.79      235.42      7.51 o 
   7   5   3       10.88        5.90      2.13 o 
   8   5   3       15.79       17.94      2.95 o 
   9   5   3       69.15       72.95      4.05 o 
  10   5   3       15.89       19.94      4.50 o 
 -10   6   3       30.25       34.78      6.73 o 
  -9   6   3       66.04       68.60      4.16 o 
  -8   6   3        4.37        2.23      2.84 o 
  -7   6   3        4.26        2.23      2.45 o 
  -6   6   3      468.64      463.87      7.12 o 
  -5   6   3      189.38      167.61      5.36 o 
  -4   6   3      542.29      544.21      6.29 o 
  -3   6   3      339.46      325.56      4.61 o 
  -2   6   3      569.07      574.28      6.41 o 
  -1   6   3     1006.17      987.22      9.38 o 
   0   6   3      253.75      255.46      3.36 o 
   1   6   3      188.36      191.12      3.46 o 
   2   6   3        0.02       -0.19      1.26 o 
   3   6   3     1257.86     1201.89     11.14 o 
   4   6   3       35.96       35.12      2.14 o 
   5   6   3       74.87       68.48      2.69 o 
   6   6   3      150.18      136.66      3.72 o 
   7   6   3      527.38      514.89      7.09 o 
   8   6   3       10.40       12.41      3.08 o 
   9   6   3      105.71      109.48      4.97 o 
  -9   7   3        1.44        0.79      3.71 o 
  -8   7   3        0.05        0.68      3.26 o 
  -7   7   3      176.51      192.34      5.46 o 
  -6   7   3      188.06      178.09      6.22 o 
  -5   7   3        0.69        3.71      2.41 o 
  -4   7   3      263.37      271.97      5.42 o 
  -3   7   3      168.38      145.69      4.09 o 
  -2   7   3        5.83        2.81      1.76 o 
  -1   7   3      834.46      833.93      8.70 o 
   0   7   3      543.69      528.38      7.00 o 
   1   7   3      673.69      693.94      7.66 o 
   2   7   3      409.20      431.29      9.71 o 
   3   7   3       60.90       55.81      3.52 o 
   4   7   3      156.25      155.44      3.87 o 
   5   7   3       94.09       68.98      3.02 o 
   6   7   3        2.97        2.82      2.23 o 
   7   7   3       86.25      103.90      3.94 o 
   8   7   3       85.12       94.50      4.16 o 
  -8   8   3        1.25       -0.46      3.63 o 
  -7   8   3        2.14        2.13      3.22 o 
  -6   8   3      140.83      144.42      4.88 o 
  -5   8   3      322.07      319.05      8.68 o 
  -4   8   3        2.48        3.68      2.46 o 
  -3   8   3       90.98       96.52      3.88 o 
  -2   8   3        5.54        6.06      2.13 o 
  -1   8   3      255.75      257.72      5.54 o 
   0   8   3       23.68       22.40      2.23 o 
   1   8   3      559.02      557.66     10.10 o 
   2   8   3       34.63       27.27      2.82 o 
   3   8   3       27.07       20.70      2.82 o 
   4   8   3        0.36        0.66      2.21 o 
   5   8   3       69.58       69.93      4.53 o 
   6   8   3        7.03        2.86      2.68 o 
   7   8   3       45.52       38.44      3.48 o 
  -6   9   3       19.61       18.74      3.81 o 
  -5   9   3        6.56        7.85      3.39 o 
  -4   9   3      312.46      358.74      7.30 o 
  -3   9   3       34.58       40.86      3.57 o 
  -2   9   3       39.10       35.53      2.97 o 
  -1   9   3       18.18       24.95      2.80 o 
   0   9   3        5.97        9.03      2.52 o 
   1   9   3      213.73      222.28      5.82 o 
   2   9   3       75.09       80.84      4.03 o 
   3   9   3       27.20       21.61      5.32 o 
   4   9   3        2.35        0.29      3.09 o 
   5   9   3       92.55       90.50      4.78 o 
  -3  10   3        0.12       -0.18      3.31 o 
  -2  10   3        3.90        3.77      3.36 o 
  -1  10   3      148.26      139.87      5.85 o 
   0  10   3        1.29       -0.12      3.24 o 
   1  10   3        1.80        1.47      3.44 o 
   2  10   3       18.65       15.21      3.67 o 
 -12   0   4        0.70        0.23      9.33 o 
 -10   0   4      246.25      288.14     10.25 o 
  -8   0   4        7.67        4.14      3.35 o 
  -6   0   4      323.61      297.29      6.98 o 
  -4   0   4      543.88      754.29     13.10 o 
  -2   0   4     2435.06     2461.37     26.02 o 
   0   0   4      889.09      964.62     10.75 o 
   2   0   4     8581.25     8491.47    190.02 o 
   4   0   4     1915.17     1737.35     19.20 o 
   6   0   4      607.37      648.98     13.14 o 
   8   0   4       37.69       33.96      3.31 o 
  10   0   4       21.03       34.69      5.67 o 
 -12   1   4       96.73      166.18    106.90 o 
 -11   1   4        7.15        6.95      4.85 o 
 -10   1   4      176.41      198.64     55.90 o 
  -9   1   4       56.56       59.64      4.96 o 
  -8   1   4      242.89      261.45      7.72 o 
  -7   1   4      775.64      748.18     14.11 o 
  -6   1   4        7.62       40.04      5.22 o 
  -5   1   4       57.59       86.71      5.63 o 
  -4   1   4      754.80      773.85      9.19 o 
  -3   1   4     1408.75     1497.55     11.35 o 
  -2   1   4     2939.00     2863.79     18.82 o 
  -1   1   4    12124.32    11996.50     78.78 o 
   0   1   4       93.98       86.90      0.98 o 
   1   1   4       14.07       22.78      0.60 o 
   2   1   4      279.50      287.72      2.56 o 
   3   1   4      148.69      151.08      1.75 o 
   4   1   4     2166.70     2285.30     15.68 o 
   5   1   4        5.69        9.58      0.87 o 
   6   1   4      609.47      576.66      6.04 o 
   7   1   4      190.88      175.77      3.95 o 
   8   1   4        0.49        1.85      2.07 o 
   9   1   4        0.01        1.07      2.51 o 
  10   1   4       77.46       78.47      4.17 o 
  11   1   4       34.00       31.52      4.19 o 
 -12   2   4      196.63      204.47     10.34 o 
 -11   2   4       28.00       22.74      6.02 o 
 -10   2   4        3.80       10.03      3.45 o 
  -9   2   4      196.20      202.04      7.67 o 
  -8   2   4      345.69      325.41      8.87 o 
  -7   2   4        5.38        7.51      1.83 o 
  -6   2   4     2851.90     2915.42     51.88 o 
  -5   2   4        1.65        2.55      1.37 o 
  -4   2   4      341.39      332.61      3.41 o 
  -3   2   4      921.45      912.81      8.35 o 
  -2   2   4      688.82      694.18      5.76 o 
  -1   2   4     2615.51     2618.08     17.32 o 
   0   2   4     1198.15     1172.97     11.55 o 
   1   2   4     6229.96     6232.60     40.32 o 
   2   2   4      383.17      398.17      4.46 o 
   3   2   4     3566.00     3643.60     24.27 o 
   4   2   4      471.97      481.15      4.92 o 
   5   2   4      722.64      744.38      7.06 o 
   6   2   4        2.89        2.58      1.35 o 
   7   2   4       12.44       11.68      1.59 o 
   8   2   4      228.25      219.09      6.12 o 
   9   2   4      519.46      533.60     10.04 o 
  10   2   4      156.68      149.26      6.14 o 
  11   2   4        0.30       -0.16      4.21 o 
 -11   3   4       34.12       37.59      6.52 o 
 -10   3   4      161.25      171.85      6.62 o 
  -9   3   4       31.83       26.47      3.48 o 
  -8   3   4       13.66       10.02      3.68 o 
  -7   3   4     1353.20     1268.87     22.01 o 
  -6   3   4       24.21       28.20      1.46 o 
  -5   3   4      938.73      978.58      8.33 o 
  -4   3   4      660.71      655.34      5.88 o 
  -3   3   4      398.30      380.46      3.82 o 
  -2   3   4     3405.56     3508.02     25.94 o 
  -1   3   4      104.82      131.46      1.97 o 
   0   3   4       11.99       22.34      0.85 o 
   1   3   4      588.80      588.78      4.72 o 
   2   3   4       66.71       86.61      1.28 o 
   3   3   4       45.58       54.97      1.52 o 
   4   3   4      562.48      600.96      8.07 o 
   5   3   4      224.06      233.77      6.28 o 
   6   3   4      228.27      214.53      4.23 o 
   7   3   4      856.08      809.50      9.83 o 
   8   3   4      320.26      321.19      6.80 o 
   9   3   4       12.33       10.47      3.40 o 
  10   3   4        2.81        4.92      3.57 o 
 -11   4   4       39.66       36.60      4.89 o 
 -10   4   4       25.82       30.75      4.64 o 
  -9   4   4       28.37       20.49      3.48 o 
  -8   4   4       24.37       19.84      3.11 o 
  -7   4   4      100.40      100.46      3.29 o 
  -6   4   4      482.80      515.04      8.04 o 
  -5   4   4      230.16      218.21      3.36 o 
  -4   4   4      958.20      932.10      8.05 o 
  -3   4   4      207.75      205.50      2.74 o 
  -2   4   4        4.85        3.64      0.88 o 
  -1   4   4      102.46      108.55      2.01 o 
   0   4   4     3647.15     3562.63     21.78 o 
   1   4   4       48.44       53.76      1.13 o 
   2   4   4       46.86       48.99      1.42 o 
   3   4   4      501.94      512.29      5.57 o 
   4   4   4       76.88       79.82      3.14 o 
   5   4   4      196.30      172.17      3.52 o 
   6   4   4      917.38      943.83      9.42 o 
   7   4   4       18.78       13.98      2.28 o 
   8   4   4       15.49       17.65      2.81 o 
   9   4   4       43.91       26.31      3.75 o 
  10   4   4       32.16       25.79      4.51 o 
 -11   5   4       24.70       36.75      5.38 o 
 -10   5   4       30.49       42.90      4.81 o 
  -9   5   4      306.69      321.70     12.66 o 
  -8   5   4       62.59       56.26      3.21 o 
  -7   5   4       38.99       31.66      2.60 o 
  -6   5   4      166.61      146.19      4.53 o 
  -5   5   4      218.46      225.19      3.64 o 
  -4   5   4        9.10        7.58      1.39 o 
  -3   5   4        3.45        9.08      1.09 o 
  -2   5   4      443.78      423.38      4.18 o 
  -1   5   4      397.76      439.40      4.34 o 
   0   5   4      336.32      344.10      3.88 o 
   1   5   4      474.27      442.33      4.44 o 
   2   5   4        4.81        5.41      1.12 o 
   3   5   4        2.10        1.87      1.35 o 
   4   5   4       13.16        8.78      1.62 o 
   5   5   4      521.26      519.50      6.34 o 
   6   5   4      255.24      244.81      4.49 o 
   7   5   4      124.37       94.03      4.64 o 
   8   5   4       15.81       15.96      2.88 o 
   9   5   4       17.41       12.47      3.66 o 
 -10   6   4       97.66       99.18      6.37 o 
  -9   6   4       14.00       12.92      3.44 o 
  -8   6   4      331.05      310.41      7.61 o 
  -7   6   4      245.15      271.53     11.93 o 
  -6   6   4      221.80      235.41      5.14 o 
  -5   6   4        2.72        5.22      2.07 o 
  -4   6   4      459.01      464.10      5.72 o 
  -3   6   4        5.79        2.74      1.54 o 
  -2   6   4      378.67      373.45      4.91 o 
  -1   6   4       29.27       26.10      1.51 o 
   0   6   4      575.71      584.48      5.61 o 
   1   6   4       40.95       38.99      1.72 o 
   2   6   4      221.81      212.14      3.70 o 
   3   6   4        0.57       -0.80      1.52 o 
   4   6   4      406.47      374.17      5.36 o 
   5   6   4      617.43      583.52      7.16 o 
   6   6   4      130.96      127.85      4.92 o 
   7   6   4        0.69       -1.58      2.19 o 
   8   6   4      109.99      104.52      7.87 o 
   9   6   4       21.71       18.07      3.69 o 
  -9   7   4       44.92       47.71      4.27 o 
  -8   7   4        2.38        3.48      3.22 o 
  -7   7   4      125.74      141.31      5.25 o 
  -6   7   4      551.10      594.65     33.68 o 
  -5   7   4       52.32       42.95      3.02 o 
  -4   7   4       14.77       19.31      2.53 o 
  -3   7   4        5.31        1.95      1.84 o 
  -2   7   4      248.80      269.03      4.51 o 
  -1   7   4      427.03      458.58      5.95 o 
   0   7   4      485.87      490.64      6.18 o 
   1   7   4       33.15       29.92      1.90 o 
   2   7   4      168.72      164.34      3.62 o 
   3   7   4      369.56      356.81      6.19 o 
   4   7   4      149.16      145.11      4.36 o 
   5   7   4       66.70       53.39      2.93 o 
   6   7   4      110.78      109.70      3.74 o 
   7   7   4      105.77      100.31      3.98 o 
   8   7   4       65.65       77.29      4.03 o 
  -8   8   4        1.52        2.86      3.74 o 
  -7   8   4        8.56       10.82      3.44 o 
  -6   8   4       20.24       23.47      3.25 o 
  -5   8   4        0.87        1.56      2.71 o 
  -4   8   4      541.88      553.42     11.61 o 
  -3   8   4        2.30        3.60      2.25 o 
  -2   8   4       12.08       17.08      2.35 o 
  -1   8   4      257.33      271.48      4.87 o 
   0   8   4      127.76      136.24      3.79 o 
   1   8   4       97.96      102.14      4.77 o 
   2   8   4      318.66      332.89      6.36 o 
   3   8   4       12.23        6.96      2.66 o 
   4   8   4       76.30       90.59      4.60 o 
   5   8   4        1.54        0.45      2.54 o 
   6   8   4       59.61       52.28      3.46 o 
   7   8   4       58.57       63.61      3.93 o 
  -6   9   4       12.07       11.46      3.64 o 
  -5   9   4        1.03        0.15      3.17 o 
  -4   9   4      129.29      117.70      4.69 o 
  -3   9   4       40.83       37.31      4.97 o 
  -2   9   4       39.67       43.95      3.02 o 
  -1   9   4      111.56      118.46      6.54 o 
   0   9   4       32.45       21.41      2.91 o 
   1   9   4        5.35        4.13      2.94 o 
   2   9   4        3.09        1.28      2.90 o 
   3   9   4        0.09       -1.52      2.92 o 
   4   9   4        5.70        5.56      3.13 o 
   5   9   4        0.08        2.46      3.61 o 
  -3  10   4       15.00       14.39      3.73 o 
  -2  10   4        1.00        2.99      3.42 o 
  -1  10   4       18.03       18.18      3.65 o 
   0  10   4        5.16       -0.16      3.39 o 
   1  10   4        1.12       -0.50      3.41 o 
   2  10   4        0.08       -1.45      3.52 o 
 -11   0   5      157.61      207.96     10.89 o 
  -9   0   5       27.22       30.56      4.73 o 
  -7   0   5        5.08        9.97      2.76 o 
  -5   0   5     1391.74     1311.48     14.91 o 
  -3   0   5      562.82      578.60      6.83 o 
  -1   0   5     1651.44     1549.31     16.84 o 
   1   0   5     2483.36     2526.00     26.70 o 
   3   0   5        0.24        2.96      1.42 o 
   5   0   5     1760.50     1660.38     34.78 o 
   7   0   5      487.84      477.32      8.29 o 
   9   0   5      369.82      389.82      8.37 o 
  11   0   5        5.80        4.32      4.57 o 
 -11   1   5       36.21       38.90      5.53 o 
 -10   1   5      164.44      189.56     39.91 o 
  -9   1   5      150.52      162.06      7.08 o 
  -8   1   5      319.46      310.06      8.41 o 
  -7   1   5      131.56      138.99      9.26 o 
  -6   1   5        7.87       13.03      2.41 o 
  -5   1   5     1336.29     1411.62     15.96 o 
  -4   1   5       39.93       29.32      1.08 o 
  -3   1   5     4057.33     3828.48     25.11 o 
  -2   1   5     8377.17     8055.96     47.67 o 
  -1   1   5      513.64      497.65      3.47 o 
   0   1   5      270.71      276.95      2.64 o 
   1   1   5      646.37      690.88      5.47 o 
   2   1   5      147.21      161.87      2.47 o 
   3   1   5      436.35      460.41      3.92 o 
   4   1   5     4925.89     4962.24     46.68 o 
   5   1   5      385.48      357.34      4.72 o 
   6   1   5      107.91      115.61      3.30 o 
   7   1   5      502.13      512.08      9.23 o 
   8   1   5      227.79      246.56      5.08 o 
   9   1   5       45.20       53.02      2.91 o 
  10   1   5       79.71       84.61      5.96 o 
  11   1   5       27.20       29.40      4.31 o 
 -11   2   5       10.71       10.89      5.56 o 
 -10   2   5       13.08        3.08      4.55 o 
  -9   2   5       18.46       13.33      4.27 o 
  -8   2   5      530.97      515.13     11.53 o 
  -7   2   5     2198.56     2165.79     24.27 o 
  -6   2   5       72.79       81.99      2.83 o 
  -5   2   5       52.98       42.17      2.14 o 
  -4   2   5      175.06      172.52      2.28 o 
  -3   2   5        1.37       -0.18      0.65 o 
  -2   2   5      190.31      184.74      2.59 o 
  -1   2   5     6528.83     6444.13     38.07 o 
   0   2   5     2125.03     2199.06     13.52 o 
   1   2   5     2121.44     2173.72     13.41 o 
   2   2   5     4321.85     4655.39     27.90 o 
   3   2   5       11.24       25.78      1.06 o 
   4   2   5       85.41       95.90      2.79 o 
   5   2   5       25.52       24.28      1.96 o 
   6   2   5       15.88       16.82      1.57 o 
   7   2   5        8.58        8.61      1.72 o 
   8   2   5        0.06        0.70      2.78 o 
   9   2   5      146.89      137.31      6.43 o 
  10   2   5       27.23       18.16      4.11 o 
 -11   3   5       30.10       30.14      5.88 o 
 -10   3   5       29.59       31.08      3.99 o 
  -9   3   5       47.29       34.51      5.01 o 
  -8   3   5      182.31      170.53      4.61 o 
  -7   3   5      257.39      277.90      5.34 o 
  -6   3   5      855.96      867.39      7.77 o 
  -5   3   5      868.13      866.43      8.83 o 
  -4   3   5       84.44       85.50      3.43 o 
  -3   3   5      924.97      982.61      8.88 o 
  -2   3   5        8.08       10.62      0.87 o 
  -1   3   5     1097.09     1093.31      7.96 o 
   0   3   5      151.16      242.48      2.54 o 
   1   3   5      673.36      597.58      6.61 o 
   2   3   5     2430.36     2665.87     18.14 o 
   3   3   5     6381.32     6182.13     40.54 o 
   4   3   5      358.35      394.73      4.02 o 
   5   3   5      105.13      112.28      3.11 o 
   6   3   5      242.83      247.58      4.69 o 
   7   3   5       56.65       48.55      2.77 o 
   8   3   5        0.05        3.77      2.78 o 
   9   3   5      159.43      152.43      6.01 o 
  10   3   5       32.57       34.92      4.58 o 
 -11   4   5       45.95       42.57      5.10 o 
 -10   4   5        5.31        2.00      3.69 o 
  -9   4   5      941.23      978.90     14.55 o 
  -8   4   5       11.01       15.52      3.06 o 
  -7   4   5      806.12      835.73     16.24 o 
  -6   4   5        0.11       -0.69      1.61 o 
  -5   4   5       93.76      103.41      2.45 o 
  -4   4   5      108.03       91.65      2.90 o 
  -3   4   5     1458.29     1517.12     12.22 o 
  -2   4   5      187.75      190.43      5.17 o 
  -1   4   5       39.14       37.99      1.37 o 
   0   4   5      335.03      359.06      3.49 o 
   1   4   5     5309.10     5258.08     35.82 o 
   2   4   5     3925.76     4186.11     28.83 o 
   3   4   5      173.77      203.55      3.26 o 
   4   4   5      512.64      512.48      5.94 o 
   5   4   5     1457.04     1435.65     12.79 o 
   6   4   5        3.16        1.48      1.96 o 
   7   4   5      536.31      516.98     11.98 o 
   8   4   5       49.15       54.36      3.36 o 
   9   4   5       15.25        9.88      3.72 o 
  10   4   5       44.55       50.68      5.08 o 
 -11   5   5        0.10       -0.74      7.49 o 
 -10   5   5       20.94       22.50      4.49 o 
  -9   5   5       10.87       12.73      3.60 o 
  -8   5   5        2.11        0.33      2.47 o 
  -7   5   5      818.14      784.87      9.64 o 
  -6   5   5       55.55       54.56      2.81 o 
  -5   5   5     1581.32     1592.61     13.66 o 
  -4   5   5       20.01       22.30      1.63 o 
  -3   5   5      592.14      583.18      6.92 o 
  -2   5   5       41.15       35.30      2.17 o 
  -1   5   5       50.59       48.21      1.54 o 
   0   5   5     1306.09     1331.16     10.20 o 
   1   5   5      543.37      520.37      6.97 o 
   2   5   5       68.85       72.72      2.97 o 
   3   5   5     1007.77     1021.00      9.67 o 
   4   5   5      326.71      314.75      4.65 o 
   5   5   5       34.67       31.31      2.16 o 
   6   5   5      110.66      136.62      4.53 o 
   7   5   5        0.90        0.18      2.52 o 
   8   5   5        0.45        0.36      2.83 o 
   9   5   5       93.03       86.48      4.56 o 
 -10   6   5       55.50       70.56      5.78 o 
  -9   6   5       23.46       21.73      3.55 o 
  -8   6   5        0.08        0.75      2.84 o 
  -7   6   5      115.87      116.62      4.03 o 
  -6   6   5       87.55       78.38      6.80 o 
  -5   6   5     1416.25     1388.93     14.63 o 
  -4   6   5      558.95      582.14      8.99 o 
  -3   6   5     1901.68     1898.48     20.32 o 
  -2   6   5       39.16       36.69      1.95 o 
  -1   6   5      996.29     1025.80      8.49 o 
   0   6   5       38.59       38.84      2.04 o 
   1   6   5        0.45        0.18      1.24 o 
   2   6   5       18.52       18.22      1.78 o 
   3   6   5       71.03       80.91      4.05 o 
   4   6   5        2.75       -0.04      1.82 o 
   5   6   5        1.02        2.59      1.95 o 
   6   6   5        6.11        4.96      2.23 o 
   7   6   5        2.41        1.24      2.37 o 
   8   6   5       30.28       34.08      3.57 o 
  -9   7   5       23.99       12.96      3.75 o 
  -8   7   5      190.73      191.06      8.32 o 
  -7   7   5       79.78       52.23      3.55 o 
  -6   7   5       52.73       60.06      6.14 o 
  -5   7   5       58.88       46.22      3.02 o 
  -4   7   5       23.44       25.36      2.69 o 
  -3   7   5      774.91      823.57      9.27 o 
  -2   7   5       95.35       98.69      2.97 o 
  -1   7   5      308.99      328.40      4.98 o 
   0   7   5      256.18      247.34      4.29 o 
   1   7   5        3.27        0.90      1.69 o 
   2   7   5       32.14       31.78      2.24 o 
   3   7   5       37.94       34.46      2.39 o 
   4   7   5       21.61       26.97      2.44 o 
   5   7   5        5.34        9.62      2.37 o 
   6   7   5       34.22       36.48      3.18 o 
   7   7   5      178.15      188.95      5.01 o 
  -8   8   5       24.54       26.26      4.09 o 
  -7   8   5        1.29        0.98      3.18 o 
  -6   8   5       27.02       20.90      3.30 o 
  -5   8   5      156.71      155.59      4.92 o 
  -4   8   5      125.98      105.96      5.14 o 
  -3   8   5        1.97        1.35      2.20 o 
  -2   8   5       21.90       13.63      2.25 o 
  -1   8   5      322.40      318.01      5.27 o 
   0   8   5      252.17      260.97      4.84 o 
   1   8   5      107.47      101.87      9.91 o 
   2   8   5       13.12       12.04      2.64 o 
   3   8   5        0.01       -0.24      2.27 o 
   4   8   5        8.49        3.94      2.43 o 
   5   8   5      133.44      134.29      4.26 o 
   6   8   5       99.62       90.64      5.77 o 
  -6   9   5        0.50       -0.45      3.53 o 
  -5   9   5       44.98       45.66      3.94 o 
  -4   9   5        0.06        1.55      3.13 o 
  -3   9   5      422.31      422.94     11.75 o 
  -2   9   5      350.08      382.77      8.12 o 
  -1   9   5       18.54       23.00      2.76 o 
   0   9   5       52.77       56.40      4.76 o 
   1   9   5      326.17      305.31      8.78 o 
   2   9   5        0.70        0.12      2.81 o 
   3   9   5        0.04       -0.38      3.21 o 
   4   9   5      125.91      127.69      5.27 o 
  -3  10   5        8.53        2.67      3.52 o 
  -2  10   5      111.01      116.47      9.91 o 
  -1  10   5      176.66      177.89      5.78 o 
   0  10   5        1.61        1.02      3.50 o 
   1  10   5        2.44        0.16      3.47 o 
 -10   0   6      496.55      499.83     13.00 o 
  -8   0   6      840.11      876.15     16.22 o 
  -6   0   6       26.32       37.99      2.09 o 
  -4   0   6     3249.21     3496.20     36.61 o 
  -2   0   6     3006.87     2903.74     30.86 o 
   0   0   6      183.07      155.81      3.95 o 
   2   0   6      635.96      640.01      7.94 o 
   4   0   6     1695.76     1655.47     18.66 o 
   6   0   6        2.09        4.72      2.04 o 
   8   0   6      292.12      309.25     10.50 o 
  10   0   6      590.80      600.32     11.41 o 
 -10   1   6      267.79      317.34     67.84 o 
  -9   1   6       22.86       22.93      3.95 o 
  -8   1   6      635.72      649.24      9.27 o 
  -7   1   6      322.34      302.58      9.74 o 
  -6   1   6       41.97       39.10      2.50 o 
  -5   1   6      765.79      694.41      8.88 o 
  -4   1   6      173.49      203.44      2.91 o 
  -3   1   6     2501.98     2556.44     17.08 o 
  -2   1   6     2443.13     2551.68     15.53 o 
  -1   1   6     4372.99     4479.85     26.65 o 
   0   1   6     3021.82     3045.88     18.38 o 
   1   1   6      171.28      158.18      3.01 o 
   2   1   6       52.60       54.36      1.30 o 
   3   1   6     1157.72     1168.74      8.59 o 
   4   1   6        0.04        1.90      1.26 o 
   5   1   6       47.69       41.36      1.69 o 
   6   1   6      328.71      323.52      4.31 o 
   7   1   6        5.69        5.08      1.97 o 
   8   1   6      156.03      153.34      5.97 o 
   9   1   6      294.53      295.39      7.08 o 
  10   1   6      200.58      195.18      5.76 o 
 -10   2   6        8.21        2.99      4.59 o 
  -9   2   6      213.75      226.43      7.95 o 
  -8   2   6       13.40       19.48      3.49 o 
  -7   2   6       45.47       42.38      2.69 o 
  -6   2   6      502.26      517.20     13.08 o 
  -5   2   6      287.18      287.56      5.80 o 
  -4   2   6        0.27        1.69      0.81 o 
  -3   2   6      105.44       82.30      3.35 o 
  -2   2   6    10326.14    10278.43     64.62 o 
  -1   2   6        0.23        1.16      0.52 o 
   0   2   6     3056.01     3192.87     19.35 o 
   1   2   6        4.02       10.87      0.68 o 
   2   2   6      160.60      169.70      5.09 o 
   3   2   6      199.23      182.34      2.16 o 
   4   2   6     3175.90     3131.65     24.00 o 
   5   2   6      138.12      134.15      2.72 o 
   6   2   6       56.54       50.60      3.11 o 
   7   2   6       26.84       28.39      2.99 o 
   8   2   6      368.13      395.26      8.24 o 
   9   2   6        5.59        3.84      3.41 o 
  10   2   6        0.66        0.78      3.87 o 
 -11   3   6        3.61        3.31      7.77 o 
 -10   3   6        2.01        3.03      4.92 o 
  -9   3   6       17.62       36.35      4.96 o 
  -8   3   6        3.23        1.32      2.26 o 
  -7   3   6      132.14      104.90      2.97 o 
  -6   3   6      516.21      493.90      5.14 o 
  -5   3   6       73.72       74.34      1.89 o 
  -4   3   6     5167.65     5402.01     39.55 o 
  -3   3   6       31.57       18.00      1.07 o 
  -2   3   6      356.26      371.79      6.47 o 
  -1   3   6      459.31      515.46      4.91 o 
   0   3   6      402.92      422.39      5.49 o 
   1   3   6       57.15       70.79      1.47 o 
   2   3   6     2614.88     2576.00     17.67 o 
   3   3   6     3611.11     3718.43     25.09 o 
   4   3   6       26.06       26.67      1.34 o 
   5   3   6       28.72       23.25      1.94 o 
   6   3   6      123.84      116.21      3.63 o 
   7   3   6        3.09        2.60      2.08 o 
   8   3   6      201.97      193.41      6.07 o 
   9   3   6       55.22       46.50      4.33 o 
  10   3   6       24.47       22.72      4.03 o 
 -11   4   6       49.04       38.23      8.55 o 
 -10   4   6      230.31      271.30     27.52 o 
  -9   4   6       37.94       37.31      5.15 o 
  -8   4   6        0.22        2.71      4.09 o 
  -7   4   6       67.95       75.01      3.47 o 
  -6   4   6       19.13       14.88      1.53 o 
  -5   4   6      551.34      565.43      6.27 o 
  -4   4   6     2466.41     2426.47     18.76 o 
  -3   4   6      131.85      152.34      2.88 o 
  -2   4   6     2360.36     2582.45     19.83 o 
  -1   4   6      183.03      183.78      2.60 o 
   0   4   6        0.00        1.60      0.83 o 
   1   4   6      506.79      562.70      4.90 o 
   2   4   6     5584.30     5526.90     36.79 o 
   3   4   6      386.05      385.84      4.96 o 
   4   4   6      175.73      174.55      3.72 o 
   5   4   6        3.68        6.26      1.62 o 
   6   4   6      909.90      872.16     25.37 o 
   7   4   6       14.50       16.06      2.89 o 
   8   4   6       56.30       55.75      3.54 o 
   9   4   6       19.96       18.50      4.08 o 
 -11   5   6        7.59        3.91      7.21 o 
 -10   5   6        3.23        3.08      4.23 o 
  -9   5   6      100.00      132.12      7.17 o 
  -8   5   6       54.12       47.05      3.83 o 
  -7   5   6      206.15      198.88      4.64 o 
  -6   5   6       68.58       61.81      3.37 o 
  -5   5   6       79.30       83.03      2.75 o 
  -4   5   6     1095.42     1136.75     15.92 o 
  -3   5   6      901.61      852.54      7.83 o 
  -2   5   6      631.73      631.01      7.13 o 
  -1   5   6        6.91        6.91      1.05 o 
   0   5   6      159.85      153.32      4.04 o 
   1   5   6        0.06        1.62      1.10 o 
   2   5   6       82.16       83.09      2.39 o 
   3   5   6      123.23      125.23      3.54 o 
   4   5   6        2.49       -0.44      1.55 o 
   5   5   6      580.48      538.38      8.95 o 
   6   5   6       14.41       25.35      2.40 o 
   7   5   6       19.90       19.45      2.81 o 
   8   5   6        8.56        5.12      3.03 o 
   9   5   6       23.91       28.01      6.39 o 
 -10   6   6       11.47       11.03      7.26 o 
  -9   6   6       63.62       55.77      3.87 o 
  -8   6   6        1.13        0.58      2.84 o 
  -7   6   6        9.42        5.47      2.45 o 
  -6   6   6      233.99      258.41      5.29 o 
  -5   6   6       23.78       29.71      2.21 o 
  -4   6   6       22.26       27.67      2.05 o 
  -3   6   6       87.01       81.99      2.52 o 
  -2   6   6      598.09      581.34      6.52 o 
  -1   6   6       12.29       16.08      1.46 o 
   0   6   6      612.42      604.68      5.87 o 
   1   6   6      417.27      397.56      5.80 o 
   2   6   6      578.06      587.08      7.10 o 
   3   6   6       66.03       65.47      2.85 o 
   4   6   6        0.74        1.41      1.91 o 
   5   6   6       33.17       35.66      2.48 o 
   6   6   6       15.64       12.15      2.45 o 
   7   6   6        0.11        0.87      2.43 o 
   8   6   6       84.02       88.53      5.51 o 
  -9   7   6       23.46       22.31      3.92 o 
  -8   7   6      304.85      345.81      7.19 o 
  -7   7   6       10.47        4.71      2.74 o 
  -6   7   6       54.56       40.36      3.06 o 
  -5   7   6        3.20        4.69      2.32 o 
  -4   7   6       44.67       43.06      2.84 o 
  -3   7   6      195.31      186.29      5.44 o 
  -2   7   6      425.22      425.64      5.72 o 
  -1   7   6      649.50      691.01      7.74 o 
   0   7   6      144.33      148.38      4.51 o 
   1   7   6      121.76      118.62      3.30 o 
   2   7   6      208.77      196.56      4.02 o 
   3   7   6      216.08      218.71      4.45 o 
   4   7   6        2.80        1.01      2.12 o 
   5   7   6        4.26        6.53      2.39 o 
   6   7   6        7.22        6.06      2.66 o 
   7   7   6       66.14       63.27      3.68 o 
  -8   8   6       95.13      110.27      5.11 o 
  -7   8   6        1.93       -0.82      3.14 o 
  -6   8   6       38.92       41.76      3.68 o 
  -5   8   6       19.72       21.92      3.07 o 
  -4   8   6      401.22      372.98      6.87 o 
  -3   8   6      105.72      128.99      4.15 o 
  -2   8   6       32.69       34.59      3.01 o 
  -1   8   6      183.44      177.33      4.20 o 
   0   8   6      117.71      100.53      3.90 o 
   1   8   6        7.00        3.78      2.60 o 
   2   8   6        2.69        4.05      2.72 o 
   3   8   6       69.36       72.65      3.25 o 
   4   8   6       34.17       32.71      2.97 o 
   5   8   6        4.23        0.83      2.56 o 
   6   8   6       32.88       26.24      3.25 o 
  -6   9   6       16.32        8.50      3.47 o 
  -5   9   6       67.43       59.71      4.16 o 
  -4   9   6        7.70        1.99      3.20 o 
  -3   9   6       56.96       59.90      3.91 o 
  -2   9   6        0.10       -0.65      2.51 o 
  -1   9   6        6.58        4.67      2.52 o 
   0   9   6       83.22       97.74      4.26 o 
   1   9   6      152.99      153.17      5.76 o 
   2   9   6        3.23        3.81      3.07 o 
   3   9   6       17.08       21.71      3.70 o 
   4   9   6       22.45       19.03      3.83 o 
  -2  10   6       17.07       22.01      3.27 o 
  -1  10   6        0.01        1.66      3.55 o 
   0  10   6        5.95        5.03      3.50 o 
   1  10   6       16.62       13.75      3.76 o 
  -9   0   7      142.15      123.74      6.29 o 
  -7   0   7     1975.38     2014.26     22.71 o 
  -5   0   7     7913.97     8419.11     86.48 o 
  -3   0   7     3969.70     3875.71     41.04 o 
  -1   0   7      762.76      783.50     14.22 o 
   1   0   7     9203.28     9073.32     93.11 o 
   3   0   7     1591.82     1695.63     19.01 o 
   5   0   7        3.33        1.81      1.39 o 
   7   0   7        3.65        0.91      2.49 o 
   9   0   7       49.90       50.74      4.25 o 
  -9   1   7       28.85       30.98      4.20 o 
  -8   1   7       71.44       82.64      3.38 o 
  -7   1   7       50.28       55.86      2.63 o 
  -6   1   7      754.41      794.60      9.10 o 
  -5   1   7     5322.33     5633.12     69.54 o 
  -4   1   7      199.46      207.20      3.36 o 
  -3   1   7     1986.09     1993.42     16.39 o 
  -2   1   7      529.54      507.35      5.62 o 
  -1   1   7      286.78      312.02      2.52 o 
   0   1   7     3596.96     3603.50     23.88 o 
   1   1   7      552.77      521.79      4.33 o 
   2   1   7       84.42       71.42      1.42 o 
   3   1   7     2229.80     2116.37     15.05 o 
   4   1   7      137.97      115.45      3.66 o 
   5   1   7     2825.76     2868.51     24.78 o 
   6   1   7      152.05      149.07      3.59 o 
   7   1   7        4.87        5.39      1.97 o 
   8   1   7       68.63       68.06      3.63 o 
   9   1   7       11.07       11.79      2.89 o 
  10   1   7       19.61       21.44      3.64 o 
  -9   2   7       28.89       34.00      3.28 o 
  -8   2   7      166.85      182.12      3.84 o 
  -7   2   7      337.18      365.09      8.52 o 
  -6   2   7      442.05      399.89      5.07 o 
  -5   2   7      133.23      120.19      2.09 o 
  -4   2   7       67.99       59.18      1.99 o 
  -3   2   7     2655.84     2976.90     18.25 o 
  -2   2   7      267.89      254.58      2.35 o 
  -1   2   7       61.94       89.47      1.32 o 
   0   2   7     1675.18     1776.35     11.23 o 
   1   2   7      129.01      122.76      1.63 o 
   2   2   7       88.41      108.48      3.01 o 
   3   2   7     1815.09     1818.12     12.88 o 
   4   2   7        1.87        1.69      1.13 o 
   5   2   7      385.34      365.35      4.57 o 
   6   2   7       25.49       24.47      1.81 o 
   7   2   7      168.66      164.27      5.27 o 
   8   2   7        6.12        3.81      3.04 o 
   9   2   7      241.06      246.29      7.32 o 
  10   2   7        0.41        1.72      4.02 o 
  -9   3   7       47.37       44.91      3.52 o 
  -8   3   7       80.83       74.22      3.40 o 
  -7   3   7       98.65      108.65      2.97 o 
  -6   3   7       47.01       44.98      1.70 o 
  -5   3   7     1287.03     1349.39     11.07 o 
  -4   3   7     1198.89     1139.20      9.46 o 
  -3   3   7      184.26      187.08      2.57 o 
  -2   3   7     1220.38     1300.49      9.41 o 
  -1   3   7     5891.66     5912.75     43.42 o 
   0   3   7      417.14      464.46      4.13 o 
   1   3   7      652.31      659.69      5.47 o 
   2   3   7      581.39      541.37      4.83 o 
   3   3   7      721.38      709.00      8.36 o 
   4   3   7      403.21      414.06      5.91 o 
   5   3   7      120.83      113.13      3.39 o 
   6   3   7        3.11        2.68      1.94 o 
   7   3   7      262.28      263.15     11.41 o 
   8   3   7       12.23       13.15      3.42 o 
   9   3   7       30.55       32.74      4.06 o 
  10   3   7        0.53        0.51      3.86 o 
 -11   4   7        2.02       -1.42      9.05 o 
  -9   4   7      256.17      276.56      9.28 o 
  -8   4   7      101.29      109.77      6.16 o 
  -7   4   7      182.37      201.07      7.51 o 
  -6   4   7      607.53      599.83      7.13 o 
  -5   4   7      821.71      796.22      9.09 o 
  -4   4   7      353.63      354.00      4.10 o 
  -3   4   7     4118.82     4147.14     30.94 o 
  -2   4   7      203.96      232.99      2.79 o 
  -1   4   7      526.08      518.62      4.68 o 
   0   4   7        0.27        1.30      0.88 o 
   1   4   7     4382.25     4496.41     29.97 o 
   2   4   7       51.13       52.88      1.89 o 
   3   4   7      207.37      210.60      3.67 o 
   4   4   7       83.71       79.56      2.59 o 
   5   4   7      282.95      300.88      4.67 o 
   6   4   7       29.51       30.48      3.56 o 
   7   4   7       65.68       57.27      4.36 o 
   8   4   7        0.01       -1.32      3.19 o 
   9   4   7        0.17       -0.40      3.69 o 
 -10   5   7       32.84       36.71      8.00 o 
  -9   5   7        1.71        1.70      5.84 o 
  -8   5   7      531.36      531.37     11.58 o 
  -7   5   7       11.34       12.44      2.78 o 
  -6   5   7      725.70      689.35     11.19 o 
  -5   5   7       21.88       24.69      2.97 o 
  -4   5   7      973.04      999.06      8.97 o 
  -3   5   7      352.45      345.01      4.21 o 
  -2   5   7       73.98       75.75      2.01 o 
  -1   5   7      150.11      153.32      2.63 o 
   0   5   7        0.01        0.05      1.26 o 
   1   5   7        5.52        7.24      1.45 o 
   2   5   7      446.83      458.49      5.56 o 
   3   5   7      919.59      910.54     11.37 o 
   4   5   7       10.21        9.33      1.78 o 
   5   5   7       33.45       35.55      2.33 o 
   6   5   7        4.09        4.43      2.46 o 
   7   5   7       70.49       71.00      3.63 o 
   8   5   7      186.46      191.19      8.12 o 
   9   5   7       49.24       45.67      4.81 o 
 -10   6   7        0.01       -2.71      7.21 o 
  -9   6   7       60.03       63.04      7.17 o 
  -8   6   7       13.74        7.92      3.06 o 
  -7   6   7      193.23      196.05      5.04 o 
  -6   6   7      298.60      302.66      8.19 o 
  -5   6   7       12.36       12.79      1.90 o 
  -4   6   7       98.07       94.99      2.74 o 
  -3   6   7      253.36      237.58      4.38 o 
  -2   6   7        0.34       -0.16      1.27 o 
  -1   6   7       88.18       77.68      3.24 o 
   0   6   7      142.71      151.56      4.51 o 
   1   6   7        8.22        6.03      1.62 o 
   2   6   7       14.37       10.14      1.84 o 
   3   6   7        1.12       -0.16      1.77 o 
   4   6   7       82.02       84.75      3.12 o 
   5   6   7      363.29      339.54      5.61 o 
   6   6   7        5.57        2.63      2.42 o 
   7   6   7      158.07      140.64      6.36 o 
   8   6   7       18.44       21.22      3.63 o 
  -9   7   7       27.79       22.24      6.66 o 
  -8   7   7       24.94       24.16      3.60 o 
  -7   7   7        0.71        1.82      2.75 o 
  -6   7   7      256.29      241.69      9.25 o 
  -5   7   7      116.50      133.32      7.01 o 
  -4   7   7      219.21      207.46      8.33 o 
  -3   7   7      102.13      113.14      3.25 o 
  -2   7   7      166.75      166.57      4.95 o 
  -1   7   7        0.04       -0.09      1.76 o 
   0   7   7      127.19      134.46      2.99 o 
   1   7   7      511.39      530.99      6.57 o 
   2   7   7      101.71      101.53      3.16 o 
   3   7   7      392.64      411.58      6.03 o 
   4   7   7      134.52      133.52      4.08 o 
   5   7   7        5.74        4.93      2.47 o 
   6   7   7       56.96       54.39      3.93 o 
   7   7   7        6.58        2.35      3.02 o 
  -7   8   7       40.56       55.75      3.95 o 
  -6   8   7       28.05       27.15      3.48 o 
  -5   8   7      114.39      132.19      6.71 o 
  -4   8   7      146.44      137.10      3.93 o 
  -3   8   7        4.30        2.07      2.21 o 
  -2   8   7      430.87      437.90      6.28 o 
  -1   8   7       81.23       93.17      3.35 o 
   0   8   7       10.91        7.62      2.60 o 
   1   8   7      425.14      444.97      7.58 o 
   2   8   7        3.08        0.85      2.71 o 
   3   8   7        1.10        1.06      2.45 o 
   4   8   7        2.83        2.35      2.63 o 
   5   8   7        0.47       -0.79      2.74 o 
   6   8   7        0.10        1.04      3.07 o 
  -6   9   7       15.01       18.77      3.66 o 
  -5   9   7        0.34        0.33      3.24 o 
  -4   9   7      129.11      120.88      4.73 o 
  -3   9   7       27.91       22.40      2.98 o 
  -2   9   7      136.39      152.97      5.46 o 
  -1   9   7       15.00        9.64      3.00 o 
   0   9   7      157.07      175.92      5.46 o 
   1   9   7       51.72       41.03      3.75 o 
   2   9   7        6.92        3.77      3.31 o 
   3   9   7        1.45        1.90      3.40 o 
   4   9   7       14.90       17.53      3.97 o 
  -1  10   7        0.40        0.61      3.39 o 
  -8   0   8        4.10       -0.92      2.94 o 
  -6   0   8       57.16       49.72      2.15 o 
  -4   0   8      231.21      229.13      4.23 o 
  -2   0   8     6937.99     7005.46     72.61 o 
   0   0   8     8562.91     8094.89     67.54 o 
   2   0   8     2261.78     2454.52     26.74 o 
   4   0   8      777.97      797.48     10.30 o 
   6   0   8     2477.31     2441.58     29.02 o 
   8   0   8       25.51       21.72      3.43 o 
  10   0   8       21.68       16.04      4.29 o 
  -9   1   8      320.20      304.09      9.24 o 
  -8   1   8      294.48      268.94      8.09 o 
  -7   1   8       25.77       17.53      1.71 o 
  -6   1   8      161.03      136.24      2.49 o 
  -5   1   8      357.73      280.47      3.55 o 
  -4   1   8     1537.65     1548.02     11.11 o 
  -3   1   8     2593.62     2776.65     17.02 o 
  -2   1   8      150.20      126.46      1.40 o 
  -1   1   8       18.57       26.65      1.13 o 
   0   1   8     4675.60     4980.73     32.84 o 
   1   1   8     1038.54      985.25      7.48 o 
   2   1   8      318.88      332.97      3.31 o 
   3   1   8       18.62       27.47      1.57 o 
   4   1   8     1057.02     1075.46     10.03 o 
   5   1   8      132.37      126.58      2.72 o 
   6   1   8       17.69       16.27      2.87 o 
   7   1   8      182.04      184.46      4.53 o 
   8   1   8       21.36       18.12      2.28 o 
   9   1   8       44.22       38.97      3.54 o 
  10   1   8        2.71        1.21      3.31 o 
 -11   2   8       84.40      134.31     12.27 o 
 -10   2   8      533.06      693.27     17.37 o 
  -9   2   8       57.11       58.81      5.15 o 
  -8   2   8      632.65      596.50     41.08 o 
  -7   2   8      241.22      236.66      5.11 o 
  -6   2   8      914.36      889.77      9.21 o 
  -5   2   8        2.14        4.40      1.01 o 
  -4   2   8      166.60      185.89      2.11 o 
  -3   2   8      406.40      506.89      3.94 o 
  -2   2   8     7907.50     8521.17     62.35 o 
  -1   2   8     4530.58     4784.45     28.71 o 
   0   2   8        0.61        1.66      0.75 o 
   1   2   8      136.01      108.80      1.60 o 
   2   2   8      155.27      190.00      2.61 o 
   3   2   8      331.55      312.39      3.28 o 
   4   2   8       72.87       76.95      2.50 o 
   5   2   8       56.74       56.03      2.12 o 
   6   2   8       52.77       53.95      2.25 o 
   7   2   8       49.74       50.45      7.08 o 
   8   2   8       98.24       96.96      4.90 o 
   9   2   8       47.70       41.12      4.21 o 
  10   2   8       37.51       35.96      4.92 o 
  -9   3   8      119.28      122.09      6.57 o 
  -8   3   8      764.47      737.15     14.80 o 
  -7   3   8      633.04      644.75      7.55 o 
  -6   3   8      728.15      695.02      7.87 o 
  -5   3   8      298.40      264.37      3.41 o 
  -4   3   8      116.71      133.91      2.63 o 
  -3   3   8     1681.56     1744.64     13.57 o 
  -2   3   8       57.56       81.19      1.63 o 
  -1   3   8     1294.23     1304.44      9.53 o 
   0   3   8     5098.20     5286.74     34.76 o 
   1   3   8      317.00      336.05      3.49 o 
   2   3   8      137.01      119.86      2.10 o 
   3   3   8       17.72       16.10      1.22 o 
   4   3   8        1.31        2.23      1.62 o 
   5   3   8       40.12       40.35      4.46 o 
   6   3   8       97.72       88.15      3.73 o 
   7   3   8        0.55        0.13      2.79 o 
   8   3   8       19.35       27.85      3.50 o 
   9   3   8       91.93       76.12      5.79 o 
 -11   4   8        5.37       -1.56     10.02 o 
  -7   4   8        4.51        2.61      1.59 o 
  -6   4   8       13.30       21.42      1.64 o 
  -5   4   8       25.32       27.97      1.57 o 
  -4   4   8      836.57      837.90     11.15 o 
  -3   4   8       57.07       62.22      1.60 o 
  -2   4   8      929.77      959.30      7.55 o 
  -1   4   8      205.64      203.67      5.32 o 
   0   4   8      251.19      246.08      3.25 o 
   1   4   8      106.48      122.87      2.18 o 
   2   4   8      963.85      910.15      9.82 o 
   3   4   8        3.93        6.73      1.50 o 
   4   4   8        3.68        3.49      1.62 o 
   5   4   8      804.47      752.57     11.55 o 
   6   4   8       25.66       25.06      2.69 o 
   7   4   8      101.02       97.50      3.88 o 
   8   4   8        4.43        5.09      3.63 o 
   9   4   8       27.94       21.97      4.16 o 
 -10   5   8        0.05       -1.65      7.67 o 
  -7   5   8     1096.92     1104.11     25.04 o 
  -6   5   8        5.62        8.73      2.05 o 
  -5   5   8       16.60       15.63      2.03 o 
  -4   5   8       68.41       59.68      2.01 o 
  -3   5   8      838.73      795.03      7.47 o 
  -2   5   8       24.09       26.51      1.48 o 
  -1   5   8      430.76      427.44      4.85 o 
   0   5   8     1169.98     1147.73     10.32 o 
   1   5   8        7.02        4.11      1.45 o 
   2   5   8       92.65       94.98      2.69 o 
   3   5   8     3095.61     2949.78     23.72 o 
   4   5   8      276.66      276.37      4.60 o 
   5   5   8       69.08       69.13      3.70 o 
   6   5   8       30.15       29.40      3.07 o 
   7   5   8      157.29      156.27      5.11 o 
   8   5   8       61.51       56.87      6.98 o 
 -10   6   8      159.42      166.79     11.72 o 
  -9   6   8        0.13        1.52      6.29 o 
  -8   6   8       83.96       89.78      7.31 o 
  -7   6   8       14.65       16.21      2.73 o 
  -6   6   8       24.39       17.24      2.96 o 
  -5   6   8      202.02      214.62      4.55 o 
  -4   6   8        4.01        1.05      1.90 o 
  -3   6   8      125.52      126.98      3.71 o 
  -2   6   8      634.69      653.13      6.88 o 
  -1   6   8      589.43      619.18      6.54 o 
   0   6   8       69.88       69.98      2.15 o 
   1   6   8      740.95      740.13      7.88 o 
   2   6   8       82.33       75.90      2.68 o 
   3   6   8      541.92      509.88      6.55 o 
   4   6   8      196.44      196.72      5.55 o 
   5   6   8      282.41      254.29      5.75 o 
   6   6   8        8.02        7.10      2.57 o 
   7   6   8       15.39       14.55      3.30 o 
  -9   7   8       38.13       31.25      6.94 o 
  -8   7   8       11.23       14.15      5.97 o 
  -7   7   8        3.90        3.21      2.87 o 
  -6   7   8      103.29       93.98      3.80 o 
  -5   7   8        0.38        0.19      2.11 o 
  -4   7   8       22.80       18.55      2.21 o 
  -3   7   8       26.29       26.13      3.35 o 
  -2   7   8      706.50      701.19      8.77 o 
  -1   7   8      867.46      861.48      9.07 o 
   0   7   8      142.25      145.17      4.57 o 
   1   7   8       27.59       24.24      2.28 o 
   2   7   8       81.44       83.86      4.74 o 
   3   7   8       27.89       32.49      4.56 o 
   4   7   8      158.36      169.93      4.41 o 
   5   7   8       96.16       88.26      3.69 o 
   6   7   8       10.12        6.47      2.89 o 
  -7   8   8       13.28        9.58      3.46 o 
  -6   8   8       22.67       23.00      3.26 o 
  -5   8   8       11.22        5.25      2.98 o 
  -4   8   8      202.76      199.10      5.47 o 
  -3   8   8        1.96        2.96      2.24 o 
  -2   8   8        6.06        4.77      2.26 o 
  -1   8   8      442.30      405.02      6.10 o 
   0   8   8      304.36      312.61      8.04 o 
   1   8   8       82.22       85.60      3.93 o 
   2   8   8      252.38      248.19      5.06 o 
   3   8   8       33.60       36.23      3.01 o 
   4   8   8        5.99        5.20      2.77 o 
   5   8   8       22.65       21.38      3.97 o 
  -5   9   8        6.05       10.49      3.39 o 
  -4   9   8       42.75       47.81      3.91 o 
  -3   9   8       18.56       10.77      2.84 o 
  -2   9   8        0.65        0.16      2.57 o 
  -1   9   8        0.11       -0.22      2.91 o 
   0   9   8        1.74        3.84      3.15 o 
   1   9   8      119.21      119.74      9.44 o 
   2   9   8        0.02        1.53      3.40 o 
   3   9   8        1.53        0.29      3.37 o 
  -7   0   9        4.13        4.75      1.96 o 
  -5   0   9       99.41       94.99      2.11 o 
  -3   0   9     2140.88     2195.59     38.76 o 
  -1   0   9      641.71      651.66      6.62 o 
   1   0   9     3812.41     3985.17     34.23 o 
   3   0   9      507.73      552.20      6.42 o 
   5   0   9      344.28      348.12      6.59 o 
   7   0   9      647.18      641.19     15.88 o 
   9   0   9        7.02        3.27      3.67 o 
 -11   1   9       85.77      204.56     15.67 o 
 -10   1   9       15.86       17.69      5.97 o 
  -9   1   9      113.37      103.38      6.11 o 
  -8   1   9      287.67      292.85      6.11 o 
  -7   1   9      572.98      532.78     10.31 o 
  -6   1   9      370.11      325.23      3.96 o 
  -5   1   9        9.56        9.83      0.97 o 
  -4   1   9       68.03       82.61      2.27 o 
  -3   1   9       30.67       39.69      6.15 o 
  -2   1   9        0.25        0.18      0.65 o 
  -1   1   9       55.62       70.60      2.03 o 
   0   1   9     4286.37     4440.02     29.47 o 
   1   1   9      714.55      697.50      5.71 o 
   2   1   9       67.35       62.78      1.52 o 
   3   1   9       28.08       23.05      1.55 o 
   4   1   9       38.41       34.61      1.82 o 
   5   1   9     1044.77     1021.89     12.12 o 
   6   1   9      670.60      663.65      8.45 o 
   7   1   9       41.12       39.00      2.82 o 
   8   1   9        3.17        5.65      2.38 o 
   9   1   9        0.06        0.26      2.96 o 
 -11   2   9        9.39       10.20      7.54 o 
 -10   2   9       37.68       62.49      6.07 o 
  -9   2   9       35.17       44.16      4.78 o 
  -8   2   9      373.57      376.22      8.43 o 
  -7   2   9      255.21      261.42      5.49 o 
  -6   2   9      673.90      666.10      7.41 o 
  -5   2   9     2486.14     2360.37     15.02 o 
  -4   2   9     1918.72     2031.05     12.97 o 
  -3   2   9      705.10      689.96      6.39 o 
  -2   2   9     2563.01     2801.03     17.33 o 
  -1   2   9      763.29      643.04      7.11 o 
   0   2   9       60.61       61.81      1.31 o 
   1   2   9      604.84      617.48      4.78 o 
   2   2   9      424.77      398.58      3.90 o 
   3   2   9     2055.69     2027.09     16.32 o 
   4   2   9      132.11      121.16      2.91 o 
   5   2   9      806.03      781.63      8.26 o 
   6   2   9        3.29        5.50      4.39 o 
   7   2   9       11.35        8.37      2.92 o 
   8   2   9       13.86       13.60      3.63 o 
   9   2   9        7.67        3.47      4.43 o 
  -9   3   9        4.10        1.01      3.63 o 
  -8   3   9        0.05        0.43      2.29 o 
  -7   3   9      213.07      219.01     11.92 o 
  -6   3   9      281.42      281.02      4.36 o 
  -5   3   9        9.26        7.97      1.33 o 
  -4   3   9      137.97      149.52      2.22 o 
  -3   3   9      854.55      793.51      6.37 o 
  -2   3   9     1671.21     1716.76     11.22 o 
  -1   3   9      274.16      258.75      3.02 o 
   0   3   9      550.84      523.25      6.52 o 
   1   3   9        1.46        3.44      1.66 o 
   2   3   9       85.78       79.12      1.66 o 
   3   3   9      470.29      482.86      5.39 o 
   4   3   9      599.63      576.40      7.53 o 
   5   3   9      694.24      692.59      8.82 o 
   6   3   9       20.92       21.93      2.56 o 
   7   3   9        0.11        2.00      3.02 o 
   8   3   9       77.92       69.56      5.49 o 
   9   3   9        0.08        1.10      4.04 o 
  -7   4   9       57.29       74.44      4.92 o 
  -6   4   9        1.50        2.55      1.51 o 
  -5   4   9      148.15      157.82      2.87 o 
  -4   4   9      154.49      148.27      2.42 o 
  -3   4   9        8.44        4.47      1.08 o 
  -2   4   9     1051.81     1097.95      8.52 o 
  -1   4   9        3.50        0.50      1.03 o 
   0   4   9      357.00      363.71      3.85 o 
   1   4   9       94.61      103.79      2.13 o 
   2   4   9      193.86      194.45      3.45 o 
   3   4   9      163.77      165.74      3.41 o 
   4   4   9        0.54        0.08      1.61 o 
   5   4   9       14.09       13.21      2.31 o 
   6   4   9        2.02        3.32      2.42 o 
   7   4   9      157.70      151.39      4.72 o 
   8   4   9        0.06        0.98      3.56 o 
  -6   5   9       39.71       36.28      2.48 o 
  -5   5   9        1.08        1.85      1.48 o 
  -4   5   9      153.52      139.17      3.71 o 
  -3   5   9     1296.08     1236.98     11.91 o 
  -2   5   9      349.65      375.67      4.32 o 
  -1   5   9       36.13       32.17      2.36 o 
   0   5   9        8.52       10.44      1.53 o 
   1   5   9      546.19      576.30      6.99 o 
   2   5   9      862.34      852.39      8.71 o 
   3   5   9      189.86      207.26      5.49 o 
   4   5   9      692.50      647.80      9.13 o 
   5   5   9      115.35      120.90      3.53 o 
   6   5   9        0.04       -0.36      2.64 o 
   7   5   9        6.81        6.48      3.09 o 
   8   5   9       19.23       16.82      4.29 o 
 -10   6   9        7.88       12.36      8.73 o 
  -9   6   9       38.28       32.99      7.63 o 
  -6   6   9       46.48       58.60      3.08 o 
  -5   6   9      119.04      124.58      3.72 o 
  -4   6   9       11.72        5.56      2.01 o 
  -3   6   9       47.41       52.20      2.68 o 
  -2   6   9      573.95      572.56      6.40 o 
  -1   6   9     1436.10     1401.69     12.46 o 
   0   6   9      463.02      467.78      5.85 o 
   1   6   9      587.05      580.08      6.84 o 
   2   6   9       60.79       51.80      2.51 o 
   3   6   9      514.11      509.51      6.63 o 
   4   6   9        2.75        1.89      2.18 o 
   5   6   9       49.88       63.72      3.18 o 
   6   6   9        9.74        9.92      3.18 o 
   7   6   9        3.77        1.29      3.33 o 
  -9   7   9       12.03       10.48      7.03 o 
  -8   7   9        3.43        3.77      5.24 o 
  -7   7   9       12.91        5.01      4.73 o 
  -6   7   9      218.09      210.56      5.25 o 
  -5   7   9      139.11      124.34      3.61 o 
  -4   7   9        0.02        0.75      2.03 o 
  -3   7   9       54.15       49.65      2.58 o 
  -2   7   9      291.14      299.85      4.92 o 
  -1   7   9       12.16       16.77      2.10 o 
   0   7   9       42.96       39.97      2.54 o 
   1   7   9      219.63      223.88      6.11 o 
   2   7   9        2.48        3.12      2.09 o 
   3   7   9        3.56        2.07      2.26 o 
   4   7   9       53.76       65.57      3.29 o 
   5   7   9       43.56       39.19      3.26 o 
   6   7   9       20.81       12.75      3.15 o 
  -7   8   9       38.88       17.55      6.43 o 
  -6   8   9       84.87       90.67      4.26 o 
  -5   8   9       14.01       15.68      2.96 o 
  -4   8   9       27.38       29.28      2.75 o 
  -3   8   9       34.30       33.11      2.78 o 
  -2   8   9      141.81      146.95      4.03 o 
  -1   8   9       43.63       46.04      3.34 o 
   0   8   9        2.08        3.59      2.66 o 
   1   8   9       36.94       32.58      3.24 o 
   2   8   9       23.86       23.09      2.73 o 
   3   8   9       32.35       23.18      2.89 o 
   4   8   9       19.63       24.00      3.10 o 
   5   8   9       20.16       26.32      3.35 o 
  -5   9   9       21.54       15.77      3.78 o 
  -4   9   9        0.41        0.66      3.22 o 
  -3   9   9       71.78       84.31      3.76 o 
  -2   9   9        9.49        9.82      2.93 o 
  -1   9   9       26.27       21.90      3.45 o 
   0   9   9      169.79      189.55      7.08 o 
   1   9   9       84.84       85.54      4.53 o 
   2   9   9       44.28       31.71      3.96 o 
 -10   0  10      120.63      115.84      8.13 o 
  -8   0  10     1445.78     1360.76     17.63 o 
  -6   0  10       77.38       82.00      3.30 o 
  -4   0  10     3506.90     3169.21     34.74 o 
  -2   0  10      473.52      476.07      7.03 o 
   0   0  10       14.37       16.26      1.23 o 
   2   0  10      733.16      706.69      7.65 o 
   4   0  10      101.55       90.77      3.32 o 
   6   0  10       20.53       26.00      3.05 o 
   8   0  10        2.95        1.87      3.35 o 
 -12   1  10        0.23        0.18     26.14 o 
 -11   1  10        2.93        5.33      8.13 o 
 -10   1  10        0.24        2.57      4.37 o 
  -9   1  10       45.80       55.36      7.33 o 
  -8   1  10      816.80      814.79      9.72 o 
  -7   1  10        3.74        5.76      1.46 o 
  -6   1  10     2082.21     2000.07     16.58 o 
  -5   1  10      146.30      129.78      2.63 o 
  -4   1  10      992.70      949.80      8.68 o 
  -3   1  10     1965.80     1875.83     15.21 o 
  -2   1  10       76.23       89.33      1.58 o 
  -1   1  10      287.56      308.97      3.15 o 
   0   1  10      624.52      586.81      5.04 o 
   1   1  10       38.83       40.06      1.51 o 
   2   1  10     1740.82     1675.13     12.60 o 
   3   1  10      266.60      255.42      3.11 o 
   4   1  10       48.57       45.63      2.96 o 
   5   1  10       17.85       17.44      3.28 o 
   6   1  10       34.90       49.30     11.12 o 
   7   1  10        1.88       -0.21      2.29 o 
   8   1  10       50.81       48.75      3.49 o 
   9   1  10        0.84        1.17      3.09 o 
 -11   2  10       18.86       15.44      6.80 o 
  -9   2  10       90.03       83.11      4.10 o 
  -8   2  10       16.48        8.29      2.54 o 
  -7   2  10      337.66      317.88     18.59 o 
  -6   2  10      126.61      120.39      2.74 o 
  -5   2  10       89.63       83.67      2.43 o 
  -4   2  10       77.37       92.58      1.94 o 
  -3   2  10      453.42      465.87      3.79 o 
  -2   2  10     1310.28     1359.22      9.04 o 
  -1   2  10      190.82      186.54      2.86 o 
   0   2  10     1789.37     1827.77     11.85 o 
   1   2  10      604.04      584.82      5.18 o 
   2   2  10      664.28      677.67      5.85 o 
   3   2  10      108.41      101.21      3.52 o 
   4   2  10      473.26      432.05      5.19 o 
   5   2  10        7.09        9.03      1.71 o 
   6   2  10      331.56      315.00      9.37 o 
   7   2  10      648.90      625.76     15.37 o 
   8   2  10      192.26      190.46      6.54 o 
   9   2  10        3.64        3.29      4.11 o 
  -8   3  10      170.50      185.19      5.09 o 
  -7   3  10      719.33      774.89     13.19 o 
  -6   3  10       52.67       57.36      3.01 o 
  -5   3  10     1015.95     1084.63     11.43 o 
  -4   3  10       30.63       13.99      1.13 o 
  -3   3  10       93.33       83.03      1.66 o 
  -2   3  10      522.62      469.71      4.01 o 
  -1   3  10      164.34      136.75      1.99 o 
   0   3  10       47.04       52.94      1.39 o 
   1   3  10      103.31      100.21      1.86 o 
   2   3  10      547.87      536.66      4.58 o 
   3   3  10      467.15      470.12      5.43 o 
   4   3  10       39.63       40.97      2.47 o 
   5   3  10      639.85      618.46      8.30 o 
   6   3  10        8.05        6.33      2.38 o 
   7   3  10        4.82        9.27      3.17 o 
   8   3  10        1.87        3.43      3.48 o 
   9   3  10       29.67       27.86      4.74 o 
  -7   4  10      170.15      189.56     11.19 o 
  -6   4  10      182.54      174.59      4.64 o 
  -5   4  10       41.97       42.64      2.11 o 
  -4   4  10      218.59      190.13      2.82 o 
  -3   4  10      151.57      163.77      3.86 o 
  -2   4  10      273.49      252.57      3.13 o 
  -1   4  10       93.20       88.60      2.03 o 
   0   4  10     1681.52     1634.64     16.50 o 
   1   4  10      511.90      515.11      5.81 o 
   2   4  10      191.44      206.76      3.64 o 
   3   4  10      101.17      104.00      3.67 o 
   4   4  10        0.17       -0.51      1.97 o 
   5   4  10       56.46       57.01      5.56 o 
   6   4  10        7.85        3.22      2.46 o 
   7   4  10       43.78       46.31      4.30 o 
   8   4  10       41.81       42.45      4.74 o 
  -7   5  10      637.25      647.92     14.80 o 
  -6   5  10       71.51       58.17      5.10 o 
  -5   5  10      234.17      221.08      4.20 o 
  -4   5  10       73.95       71.24      1.99 o 
  -3   5  10       61.17       58.92      2.85 o 
  -2   5  10      437.09      429.83      4.53 o 
  -1   5  10     1811.05     1797.03     18.02 o 
   0   5  10        0.14        0.24      1.54 o 
   1   5  10     1161.21     1153.10     10.76 o 
   2   5  10     1969.07     2009.33     17.05 o 
   3   5  10       87.82       79.67      2.82 o 
   4   5  10        2.25        2.48      2.06 o 
   5   5  10      403.05      388.55      6.98 o 
   6   5  10      102.29      121.20     10.06 o 
   7   5  10        4.60        3.07      3.19 o 
  -6   6  10       13.40       18.93      4.96 o 
  -5   6  10        0.02        0.15      2.18 o 
  -4   6  10       22.79       18.51      1.92 o 
  -3   6  10        3.31        4.36      1.71 o 
  -2   6  10       78.88       97.84      3.17 o 
  -1   6  10       49.29       47.05      2.40 o 
   0   6  10     2107.20     2092.66     24.18 o 
   1   6  10       20.26       19.34      3.13 o 
   2   6  10      125.86      130.00      3.55 o 
   3   6  10       21.30       21.03      2.36 o 
   4   6  10      498.01      537.76      7.25 o 
   5   6  10        1.44        5.09      2.44 o 
   6   6  10        0.54        1.17      3.03 o 
   7   6  10       21.19       10.80      3.68 o 
  -8   7  10       39.32       56.52      7.54 o 
  -7   7  10       12.48        7.77      5.42 o 
  -6   7  10      342.01      347.10     11.76 o 
  -5   7  10      194.32      192.39      6.07 o 
  -4   7  10        1.64        2.09      2.38 o 
  -3   7  10      226.52      252.44      5.95 o 
  -2   7  10      208.01      215.94      8.89 o 
  -1   7  10      111.41      107.70      3.23 o 
   0   7  10       91.68       80.12      4.43 o 
   1   7  10       17.24       14.52      2.30 o 
   2   7  10      460.10      459.38      6.50 o 
   3   7  10        3.32        5.22      2.40 o 
   4   7  10       79.46       57.02      3.31 o 
   5   7  10       12.16        6.77      2.99 o 
   6   7  10        1.48        0.21      3.11 o 
  -7   8  10       11.41        3.31      5.79 o 
  -6   8  10        0.31        0.64      5.38 o 
  -5   8  10       47.53       49.49      6.02 o 
  -4   8  10      633.67      645.86      8.06 o 
  -3   8  10       50.13       55.97      3.11 o 
  -2   8  10       41.62       41.90      3.33 o 
  -1   8  10        0.92        1.77      2.71 o 
   0   8  10       56.45       56.26      3.80 o 
   1   8  10        4.77        4.97      2.82 o 
   2   8  10        8.30        9.69      2.72 o 
   3   8  10       48.20       38.11      3.26 o 
   4   8  10       49.44       52.29      3.71 o 
  -4   9  10       15.91       14.57      3.10 o 
  -3   9  10       55.43       46.05      3.44 o 
  -2   9  10      121.47      119.72      4.82 o 
  -1   9  10        0.01        0.52      3.40 o 
   0   9  10       22.11       14.00      4.91 o 
   1   9  10        2.00        2.30      3.26 o 
   2   9  10       90.62      101.48      5.20 o 
 -11   0  11      123.16      200.47     12.22 o 
  -9   0  11      555.89      543.15      9.67 o 
  -7   0  11      594.95      597.30      9.48 o 
  -5   0  11      381.74      382.61      6.70 o 
  -3   0  11     4667.76     4568.16     48.88 o 
  -1   0  11    11111.05    12051.79    179.12 o 
   1   0  11        7.64        0.92      1.18 o 
   3   0  11      679.42      619.23      7.26 o 
   5   0  11      130.11      123.06      5.97 o 
   7   0  11      220.17      212.74      6.39 o 
   9   0  11       29.43       29.09      4.58 o 
 -11   1  11        0.52        2.39      5.97 o 
 -10   1  11      186.71      202.26      6.73 o 
  -9   1  11      103.54       89.72      3.49 o 
  -8   1  11      134.58      122.90      3.11 o 
  -7   1  11       11.49       15.71      1.68 o 
  -6   1  11      183.04      199.90      3.49 o 
  -5   1  11        1.48        0.77      1.18 o 
  -4   1  11      331.17      302.56      3.98 o 
  -3   1  11       80.21       97.33      2.84 o 
  -2   1  11      412.02      434.36      4.04 o 
  -1   1  11      474.05      421.54      8.11 o 
   0   1  11        2.66        0.25      0.87 o 
   1   1  11     2347.12     2489.08     17.42 o 
   2   1  11      916.64      894.79      7.31 o 
   3   1  11       14.19       14.90      1.28 o 
   4   1  11        0.03       -0.12      1.37 o 
   5   1  11      171.87      170.57      4.05 o 
   6   1  11       26.16       26.29      2.70 o 
   7   1  11       98.77      100.15      3.41 o 
   8   1  11       36.52       33.58      3.50 o 
   9   1  11        8.32        6.61      3.43 o 
 -12   2  11        0.01        1.10     10.52 o 
 -10   2  11        0.71        6.20      4.64 o 
  -9   2  11       21.33       19.65      3.21 o 
  -8   2  11        5.78        9.04      2.53 o 
  -7   2  11      511.37      443.20      6.48 o 
  -6   2  11      137.80      137.54      2.97 o 
  -5   2  11      244.07      274.78      3.98 o 
  -4   2  11        0.15        0.07      1.06 o 
  -3   2  11       90.55       92.07      1.79 o 
  -2   2  11      568.75      559.81      4.44 o 
  -1   2  11       49.57       48.90      1.29 o 
   0   2  11      171.67      159.97      2.53 o 
   1   2  11       12.75       18.40      1.21 o 
   2   2  11      170.23      168.82      2.61 o 
   3   2  11      422.45      442.53      5.24 o 
   4   2  11       46.34       49.86      2.22 o 
   5   2  11      371.00      376.28      5.11 o 
   6   2  11      106.34      115.11      4.84 o 
   7   2  11        0.62       -0.26      3.05 o 
   8   2  11        5.71       -0.88      3.60 o 
   9   2  11       40.94       49.18      4.59 o 
 -10   3  11       33.49       39.75      5.51 o 
  -8   3  11        8.64        5.49      2.62 o 
  -7   3  11      472.47      427.68      7.79 o 
  -6   3  11      864.88      834.65     18.32 o 
  -5   3  11      308.53      289.60      8.91 o 
  -4   3  11      135.33      122.65      2.70 o 
  -3   3  11      456.36      454.43      3.99 o 
  -2   3  11       76.46       70.32      2.15 o 
  -1   3  11      299.41      295.37      4.33 o 
   0   3  11      245.33      249.57      2.83 o 
   1   3  11       78.69       79.25      2.45 o 
   2   3  11      134.77      157.85      3.04 o 
   3   3  11      592.37      602.42     14.34 o 
   4   3  11     1237.79     1189.72     13.03 o 
   5   3  11        2.77        1.50      2.15 o 
   6   3  11        7.50        6.26      2.94 o 
   7   3  11        2.55        0.99      3.11 o 
   8   3  11       84.73       90.36      5.46 o 
  -8   4  11        6.11        9.26      2.96 o 
  -7   4  11      494.41      507.31     19.51 o 
  -6   4  11       33.72       44.97      2.67 o 
  -5   4  11      346.44      357.13      5.52 o 
  -4   4  11      740.77      731.07     15.66 o 
  -3   4  11      352.98      332.80      3.75 o 
  -2   4  11       79.91       79.16      1.99 o 
  -1   4  11      884.87      833.80      9.07 o 
   0   4  11      131.04      144.15      2.57 o 
   1   4  11      939.91      891.24      8.66 o 
   2   4  11      344.74      328.54      4.67 o 
   3   4  11       29.05       25.90      2.06 o 
   4   4  11        4.30        3.92      2.26 o 
   5   4  11        1.03        1.89      2.27 o 
   6   4  11       57.57       60.37      6.36 o 
   7   4  11       66.15       73.60      9.95 o 
   8   4  11        5.10        3.79      3.88 o 
  -7   5  11       36.93       38.96      5.15 o 
  -6   5  11        4.05        2.40      2.68 o 
  -5   5  11      176.58      161.55      3.88 o 
  -4   5  11       61.15       53.29      2.49 o 
  -3   5  11       94.32       89.43      3.34 o 
  -2   5  11      127.53      135.82      2.84 o 
  -1   5  11        0.34        0.76      1.53 o 
   0   5  11      502.79      519.73      6.10 o 
   1   5  11       10.26       10.10      1.89 o 
   2   5  11      182.84      191.16      3.94 o 
   3   5  11       82.26       78.15      3.10 o 
   4   5  11        9.63        6.05      2.15 o 
   5   5  11        8.07        5.12      2.76 o 
   6   5  11       45.07       50.87      3.59 o 
   7   5  11       49.90       55.03      4.87 o 
  -6   6  11      156.92      187.80      5.96 o 
  -5   6  11      419.89      402.40      8.06 o 
  -4   6  11       51.35       53.79      3.54 o 
  -3   6  11       43.72       39.40      2.28 o 
  -2   6  11        6.57        7.24      1.89 o 
  -1   6  11      125.68      114.66      3.13 o 
   0   6  11      676.31      694.44      7.72 o 
   1   6  11        8.46        6.83      2.04 o 
   2   6  11      151.02      144.13      7.26 o 
   3   6  11        7.63        6.07      2.26 o 
   4   6  11       10.55        6.42      2.52 o 
   5   6  11      411.92      405.46      7.55 o 
   6   6  11      133.32      122.89      5.37 o 
  -8   7  11        9.32       10.94      5.74 o 
  -5   7  11      187.27      178.79      8.87 o 
  -4   7  11       90.44       80.18      6.62 o 
  -3   7  11        0.09       -0.67      2.42 o 
  -2   7  11      181.01      175.81      6.42 o 
  -1   7  11      479.45      523.54      6.66 o 
   0   7  11       29.85       25.77      2.45 o 
   1   7  11       20.65       25.03      2.82 o 
   2   7  11        1.13        1.65      2.35 o 
   3   7  11      168.90      159.63      4.37 o 
   4   7  11      485.57      441.50      8.13 o 
   5   7  11      174.36      170.22      4.91 o 
  -6   8  11       15.50       15.35      5.42 o 
  -5   8  11        0.01       -1.03      3.75 o 
  -4   8  11        0.00       -1.14      3.58 o 
  -3   8  11      228.76      244.70      7.02 o 
  -2   8  11        3.23        4.09      2.55 o 
  -1   8  11       29.30       33.07      3.30 o 
   0   8  11       79.06       73.75      3.99 o 
   1   8  11      229.83      238.74      6.06 o 
   2   8  11       50.27       51.80      3.39 o 
   3   8  11      116.89      111.86      4.23 o 
  -4   9  11        1.56        0.42      4.09 o 
  -3   9  11       52.14       48.57      3.63 o 
  -2   9  11       13.08        8.61      3.44 o 
  -1   9  11       36.77       37.09      4.02 o 
   0   9  11       40.85       39.29      4.02 o 
   1   9  11        4.38        0.48      3.53 o 
 -12   0  12       86.22      158.71     16.63 o 
 -10   0  12       48.63       48.59      4.27 o 
  -8   0  12      189.35      147.94      4.85 o 
  -6   0  12      569.61      553.59     12.87 o 
  -4   0  12      168.65      143.71      9.17 o 
  -2   0  12      328.56      389.33      7.67 o 
   0   0  12      784.16      829.52      8.72 o 
   2   0  12     2324.14     2293.92     21.06 o 
   4   0  12      144.77      143.80      7.42 o 
   6   0  12      498.49      531.99      9.61 o 
   8   0  12      497.01      510.35     18.86 o 
 -12   1  12       27.98       47.31      9.67 o 
 -11   1  12      109.09      130.91     10.94 o 
 -10   1  12       12.05       17.40      3.08 o 
  -9   1  12        1.72        4.61      2.27 o 
  -8   1  12       11.76       13.30      1.96 o 
  -7   1  12       96.36       99.99      2.78 o 
  -6   1  12      149.48      130.81      2.95 o 
  -5   1  12      125.53      139.08      2.89 o 
  -4   1  12        2.99        1.25      1.18 o 
  -3   1  12     1300.40     1227.36     10.87 o 
  -2   1  12     1764.68     1760.54     17.70 o 
  -1   1  12      348.63      336.46      3.55 o 
   0   1  12      519.84      524.93      4.91 o 
   1   1  12      386.69      368.85      3.95 o 
   2   1  12       61.20       62.91      1.81 o 
   3   1  12      278.26      263.63      3.93 o 
   4   1  12      281.31      275.14      4.14 o 
   5   1  12      187.95      179.18      7.20 o 
   6   1  12       16.13       14.23      2.27 o 
   7   1  12       96.67       98.73      5.66 o 
   8   1  12      158.45      147.69      6.26 o 
 -11   2  12        5.61        3.29      4.75 o 
 -10   2  12       63.64       69.74      4.59 o 
  -9   2  12       33.05       24.61      2.70 o 
  -8   2  12        1.01       -0.29      1.90 o 
  -7   2  12       14.83       22.12      1.95 o 
  -6   2  12      144.88      127.25      3.02 o 
  -5   2  12      121.85      115.60      3.34 o 
  -4   2  12     1311.69     1297.39     11.56 o 
  -3   2  12      321.62      294.49      5.12 o 
  -2   2  12      546.07      533.67      5.82 o 
  -1   2  12      305.03      291.68      3.38 o 
   0   2  12     1042.15     1013.61      8.14 o 
   1   2  12      295.67      293.16      3.50 o 
   2   2  12      198.61      218.27      4.40 o 
   3   2  12       16.87       17.43      1.93 o 
   4   2  12       63.30       59.45      2.31 o 
   5   2  12       19.36       14.46      2.30 o 
   6   2  12      145.44      140.68      5.31 o 
   7   2  12        4.26        5.39      3.49 o 
   8   2  12       52.92       48.72      4.66 o 
 -10   3  12       27.40       26.47      5.28 o 
  -9   3  12       13.05       13.73      3.17 o 
  -8   3  12       74.05       81.20      3.47 o 
  -7   3  12        5.89        3.62      2.02 o 
  -6   3  12     1513.11     1495.61     15.33 o 
  -5   3  12      422.17      403.59      6.58 o 
  -4   3  12     1114.29     1049.21     11.98 o 
  -3   3  12       65.59       72.06      3.63 o 
  -2   3  12      598.75      595.64      5.50 o 
  -1   3  12       16.97       14.43      1.15 o 
   0   3  12       83.22       83.79      1.86 o 
   1   3  12      434.11      416.65      4.44 o 
   2   3  12      963.38      936.54      8.92 o 
   3   3  12      585.72      587.48      7.85 o 
   4   3  12     1146.35     1147.91     13.01 o 
   5   3  12        3.38        3.38      2.35 o 
   6   3  12      120.34      107.92     10.15 o 
   7   3  12       59.57       63.75      4.74 o 
   8   3  12       46.83       55.54      4.92 o 
  -8   4  12      496.70      477.37      9.75 o 
  -7   4  12       92.61       84.17      3.62 o 
  -6   4  12       60.33       48.26      2.66 o 
  -5   4  12       10.14        5.16      1.87 o 
  -4   4  12       13.05        9.79      1.86 o 
  -3   4  12       13.41       25.31      1.97 o 
  -2   4  12      222.10      229.91      3.83 o 
  -1   4  12      117.41      111.30      2.40 o 
   0   4  12      201.59      214.16      3.16 o 
   1   4  12      416.74      424.79      5.37 o 
   2   4  12     1325.73     1322.76     12.07 o 
   3   4  12       29.86       32.86      2.61 o 
   4   4  12      138.33      133.40      4.26 o 
   5   4  12       54.43       51.61      3.30 o 
   6   4  12      463.18      495.11     11.02 o 
   7   4  12        0.19       -2.74      3.71 o 
  -7   5  12        0.83        3.55      3.02 o 
  -6   5  12      598.85      617.65      8.23 o 
  -5   5  12      300.54      313.80      6.34 o 
  -4   5  12      563.41      623.99      8.06 o 
  -3   5  12        3.75        2.21      1.87 o 
  -2   5  12       18.94       19.34      1.58 o 
  -1   5  12      374.98      406.00      7.22 o 
   0   5  12      276.73      290.41      4.49 o 
   1   5  12      323.25      314.89      5.35 o 
   2   5  12      194.82      190.11      4.90 o 
   3   5  12        2.15        2.48      2.13 o 
   4   5  12      202.64      204.18      5.22 o 
   5   5  12       58.96       47.33      3.44 o 
   6   5  12        8.84        8.96      3.23 o 
   7   5  12       15.45       19.98      4.55 o 
  -7   6  12      152.78      140.79      7.86 o 
  -6   6  12      361.64      418.71     10.38 o 
  -5   6  12        9.05        3.50      2.82 o 
  -4   6  12      275.75      243.36      7.51 o 
  -3   6  12       38.22       43.67      4.85 o 
  -2   6  12      295.17      278.69      4.54 o 
  -1   6  12        0.12       -0.53      1.87 o 
   0   6  12       33.62       35.91      2.44 o 
   1   6  12       47.13       49.05      2.62 o 
   2   6  12       62.63       67.25      3.38 o 
   3   6  12       13.00       10.81      2.45 o 
   4   6  12        1.00        1.73      2.60 o 
   5   6  12       15.81       21.46      3.41 o 
   6   6  12       16.64       16.76      3.59 o 
  -8   7  12      110.86      114.69      8.32 o 
  -7   7  12        4.46        8.82      5.38 o 
  -6   7  12        2.88        4.59      5.33 o 
  -5   7  12       50.94       41.68      6.02 o 
  -4   7  12       26.03       18.98      5.33 o 
  -3   7  12       28.38       30.00      5.61 o 
  -2   7  12        6.09        1.94      2.58 o 
  -1   7  12       21.11       16.48      2.36 o 
   0   7  12      298.06      305.87      5.29 o 
   1   7  12       26.20       30.38      2.83 o 
   2   7  12       48.44       41.01      2.97 o 
   3   7  12       55.43       58.88      3.34 o 
   4   7  12       50.57       53.24      3.59 o 
   5   7  12        3.54        3.22      3.08 o 
  -6   8  12      114.09       90.29      7.58 o 
  -5   8  12       38.59       35.22      4.38 o 
  -4   8  12       48.60       43.72      4.62 o 
  -3   8  12       66.91       49.29      4.52 o 
  -2   8  12       21.44       22.85      3.32 o 
  -1   8  12       45.88       50.37      5.70 o 
   0   8  12        6.74        4.32      3.16 o 
   1   8  12        4.49        4.51      2.70 o 
   2   8  12      302.73      321.12     14.98 o 
   3   8  12        8.62        5.81      3.06 o 
  -2   9  12       17.48       20.40      6.57 o 
  -1   9  12       11.23        5.33      3.75 o 
 -11   0  13        0.08        0.09      5.61 o 
  -9   0  13      169.76      142.74      8.82 o 
  -7   0  13      178.24      182.91      7.24 o 
  -5   0  13     2418.97     2270.19     26.53 o 
  -3   0  13      218.58      223.48      4.99 o 
  -1   0  13      391.96      380.97      6.56 o 
   1   0  13      482.10      473.94      6.04 o 
   3   0  13      466.03      428.84      6.04 o 
   5   0  13       73.01       74.32      4.07 o 
   7   0  13      340.56      351.88      9.72 o 
 -11   1  13       18.86       20.53      5.17 o 
 -10   1  13       21.40       14.40      2.88 o 
  -9   1  13        0.17        0.52      1.96 o 
  -8   1  13       76.30       83.99      2.87 o 
  -7   1  13     2455.77     2395.01     20.04 o 
  -6   1  13     1043.16     1024.69     13.83 o 
  -5   1  13      102.16       96.03      2.64 o 
  -4   1  13      129.12      143.82      5.01 o 
  -3   1  13      516.75      473.47      5.50 o 
  -2   1  13       90.64       71.01      2.91 o 
  -1   1  13     1270.73     1285.12     11.36 o 
   0   1  13      693.81      716.37      8.19 o 
   1   1  13      561.56      561.89      5.35 o 
   2   1  13      410.31      431.86      4.98 o 
   3   1  13       73.58       65.49      2.34 o 
   4   1  13      379.18      388.31      5.21 o 
   5   1  13      444.91      438.62      5.91 o 
   6   1  13       64.27       64.39      3.69 o 
   7   1  13        0.10        0.58      2.88 o 
   8   1  13       15.67       10.10      3.52 o 
 -11   2  13        2.76       -1.88      4.35 o 
 -10   2  13       18.91       23.00      3.66 o 
  -9   2  13      256.07      226.10      8.30 o 
  -8   2  13       72.88       67.21      3.08 o 
  -7   2  13      368.68      332.91      4.96 o 
  -6   2  13        1.42        1.20      1.54 o 
  -5   2  13     1958.18     1934.55     16.45 o 
  -4   2  13      288.91      291.07      4.82 o 
  -3   2  13      293.94      283.43      4.09 o 
  -2   2  13      501.66      484.36      5.59 o 
  -1   2  13     2185.14     2229.30     22.64 o 
   0   2  13     1661.46     1654.52     12.39 o 
   1   2  13       72.54       60.30      1.89 o 
   2   2  13      219.36      216.93      3.67 o 
   3   2  13      639.90      616.71      6.79 o 
   4   2  13       10.09       12.12      2.66 o 
   5   2  13       71.35       79.17      9.01 o 
   6   2  13        0.01        0.48      3.20 o 
   7   2  13       34.12       33.02      7.10 o 
   8   2  13        0.02       -0.13      3.23 o 
 -11   3  13       81.24      122.36      9.70 o 
 -10   3  13        7.59        2.78      3.29 o 
  -9   3  13      104.98      102.99      5.93 o 
  -8   3  13       21.49       11.02      2.40 o 
  -7   3  13      685.85      696.45      8.99 o 
  -6   3  13      629.56      579.49      7.81 o 
  -5   3  13      202.37      212.19      3.88 o 
  -4   3  13        0.04        0.56      1.47 o 
  -3   3  13       45.56       49.21      2.57 o 
  -2   3  13      276.26      254.15      3.92 o 
  -1   3  13      143.04      144.09      2.60 o 
   0   3  13      740.94      738.46      5.97 o 
   1   3  13      835.41      836.65      8.86 o 
   2   3  13      610.84      605.03      7.35 o 
   3   3  13     1093.56     1123.48     14.13 o 
   4   3  13       10.76        9.34      2.28 o 
   5   3  13       59.31       53.18      4.60 o 
   6   3  13       18.97       26.90      6.02 o 
   7   3  13       65.62       68.97      4.88 o 
 -10   4  13       32.59       27.80      6.43 o 
  -9   4  13      514.59      555.20     14.93 o 
  -8   4  13       12.68        7.30      2.46 o 
  -7   4  13      378.88      342.94      8.19 o 
  -6   4  13       44.55       45.63      4.31 o 
  -5   4  13       14.72       16.14      2.16 o 
  -4   4  13       13.10        9.50      1.99 o 
  -3   4  13     1302.47     1330.57     18.86 o 
  -2   4  13       10.53       13.43      1.96 o 
  -1   4  13       55.47       53.80      2.16 o 
   0   4  13       80.14       74.74      2.19 o 
   1   4  13     2107.23     2088.42     17.45 o 
   2   4  13        0.40        1.00      2.13 o 
   3   4  13        0.05       -0.76      2.25 o 
   4   4  13      159.73      167.49      7.80 o 
   5   4  13        1.63       -0.06      2.59 o 
   6   4  13        2.48        4.03      3.57 o 
   7   4  13      275.79      279.78     11.51 o 
 -10   5  13        3.38        3.22      5.88 o 
  -9   5  13       66.91       45.08      5.88 o 
  -8   5  13      201.99      192.48      8.78 o 
  -7   5  13      322.97      322.49      8.52 o 
  -6   5  13       11.32       15.92      2.47 o 
  -5   5  13       49.44       51.61      4.26 o 
  -4   5  13        7.81        8.16      2.16 o 
  -3   5  13       71.88       56.85      2.86 o 
  -2   5  13      168.52      160.44      5.05 o 
  -1   5  13        6.10        2.79      1.79 o 
   0   5  13      161.31      178.00      3.78 o 
   1   5  13      210.09      218.49      4.21 o 
   2   5  13       72.92       65.37      2.90 o 
   3   5  13        0.04       -1.58      2.46 o 
   4   5  13        0.65       -1.39      2.70 o 
   5   5  13       63.81       54.85      3.94 o 
   6   5  13      125.75      132.02      5.16 o 
  -9   6  13        9.82       12.13      5.38 o 
  -8   6  13        0.10        1.19      5.05 o 
  -7   6  13        5.81        3.53      3.30 o 
  -6   6  13       99.72      117.48     14.38 o 
  -5   6  13      452.38      445.89      9.03 o 
  -4   6  13       26.87       31.84      3.40 o 
  -3   6  13      188.52      174.09      5.41 o 
  -2   6  13       34.83       24.46      3.32 o 
  -1   6  13      185.62      187.58      4.22 o 
   0   6  13        8.60        6.96      2.11 o 
   1   6  13      259.29      285.51      5.17 o 
   2   6  13       81.80       81.98      4.88 o 
   3   6  13      249.94      270.08      8.14 o 
   4   6  13       10.64       11.82      3.31 o 
   5   6  13      108.76      102.74      4.93 o 
  -7   7  13       65.97       63.45      6.89 o 
  -6   7  13       13.34       12.08      5.79 o 
  -5   7  13        0.97        3.40      5.24 o 
  -4   7  13       87.55       69.84      6.94 o 
  -3   7  13       10.63       15.67      5.47 o 
  -2   7  13       17.87       11.40      4.82 o 
  -1   7  13        0.12        1.61      2.25 o 
   0   7  13      114.62      121.40      3.80 o 
   1   7  13       35.53       39.78      3.01 o 
   2   7  13        1.37        3.65      2.67 o 
   3   7  13       68.63       73.34      3.75 o 
   4   7  13      101.62      109.32      4.99 o 
  -5   8  13        8.52        8.78      4.21 o 
  -4   8  13      100.52      101.41      6.27 o 
  -3   8  13       24.41       22.11      4.08 o 
  -2   8  13        5.70        7.31      5.38 o 
  -1   8  13        0.70       -1.24      5.65 o 
   0   8  13        6.27        2.50      3.20 o 
   1   8  13       13.10       21.10      3.10 o 
   2   8  13        3.17        4.62      3.16 o 
 -10   0  14       19.94       14.50      3.54 o 
  -8   0  14      278.57      273.21      6.59 o 
  -6   0  14       98.01       92.94      3.89 o 
  -4   0  14     1498.74     1472.53     18.45 o 
  -2   0  14     4137.52     3960.52     43.40 o 
   0   0  14       14.34       11.03      2.07 o 
   2   0  14      123.97      104.02      3.16 o 
   4   0  14      111.87      113.66      4.53 o 
   6   0  14       30.13       48.12      7.42 o 
 -11   1  14        6.65       17.65      4.67 o 
 -10   1  14       32.88       44.85      4.24 o 
  -9   1  14       41.32       35.14      3.82 o 
  -8   1  14        0.03        0.41      1.81 o 
  -7   1  14      163.76      156.64      3.91 o 
  -6   1  14       30.19       23.44      2.09 o 
  -5   1  14     2268.19     2132.55     17.95 o 
  -4   1  14      815.05      761.03      7.89 o 
  -3   1  14        1.47        1.26      1.37 o 
  -2   1  14     1140.13     1092.06     10.19 o 
  -1   1  14     1893.98     1867.11     15.71 o 
   0   1  14      386.22      385.94      4.93 o 
   1   1  14      653.43      654.64      6.10 o 
   2   1  14       58.68       58.99      2.53 o 
   3   1  14        0.97        2.13      1.69 o 
   4   1  14      112.39      102.82      3.21 o 
   5   1  14      587.75      594.02      7.22 o 
   6   1  14      287.72      276.54      5.17 o 
   7   1  14        3.15        3.51      3.21 o 
 -11   2  14       46.92       51.74      8.04 o 
 -10   2  14       56.38       53.58      3.67 o 
  -9   2  14       15.84        7.61      2.52 o 
  -8   2  14       21.94       18.28      2.19 o 
  -7   2  14      628.17      590.02     11.28 o 
  -6   2  14       51.30       66.00      2.50 o 
  -5   2  14      336.82      338.06      4.87 o 
  -4   2  14       92.06       94.40      2.91 o 
  -3   2  14      316.22      324.29      4.59 o 
  -2   2  14        7.27        7.37      1.43 o 
  -1   2  14      308.67      321.28      4.47 o 
   0   2  14      123.17      119.92      2.86 o 
   1   2  14      286.93      285.75      3.72 o 
   2   2  14      130.25      138.17      3.18 o 
   3   2  14       26.08       27.74      2.26 o 
   4   2  14      274.99      277.11      4.55 o 
   5   2  14       55.75       57.71      4.01 o 
   6   2  14      180.99      171.17      6.13 o 
   7   2  14       12.42       13.60      4.15 o 
 -11   3  14       11.68        9.33      6.07 o 
 -10   3  14       79.63       83.12      9.01 o 
  -9   3  14      229.74      225.37      5.39 o 
  -8   3  14       42.40       53.09      3.14 o 
  -7   3  14      102.34       84.75      4.88 o 
  -6   3  14      433.33      453.95      9.20 o 
  -5   3  14      497.41      480.05      6.39 o 
  -4   3  14       52.09       59.86      2.39 o 
  -3   3  14      165.29      192.15      3.65 o 
  -2   3  14       25.83       24.48      1.84 o 
  -1   3  14        1.85        0.52      1.50 o 
   0   3  14      545.62      534.16      6.22 o 
   1   3  14       57.52       44.65      2.22 o 
   2   3  14       33.74       37.23      2.22 o 
   3   3  14       15.91       11.42      3.17 o 
   4   3  14      107.75      118.91      4.06 o 
   5   3  14        0.53        0.13      2.98 o 
   6   3  14        2.88        3.24      3.59 o 
   7   3  14        0.23       -0.27      4.08 o 
 -10   4  14       16.68        7.77      5.15 o 
  -9   4  14        7.00        2.39      4.37 o 
  -8   4  14      625.65      674.75      9.33 o 
  -7   4  14       37.63       29.06      5.27 o 
  -6   4  14       16.40       17.80      2.49 o 
  -5   4  14      103.81       96.38      3.40 o 
  -4   4  14      330.99      382.26     14.22 o 
  -3   4  14       18.41       11.06      1.98 o 
  -2   4  14      319.74      305.36      5.54 o 
  -1   4  14       79.37       79.23      2.56 o 
   0   4  14       11.80       13.08      1.84 o 
   1   4  14      284.80      269.81      4.49 o 
   2   4  14      367.73      388.02      6.48 o 
   3   4  14       74.71       85.25      5.16 o 
   4   4  14        6.52        4.95      2.67 o 
   5   4  14        0.01       -1.04      2.71 o 
   6   4  14        2.86        2.94      3.85 o 
  -9   5  14       75.12       77.38      6.80 o 
  -8   5  14        7.03        0.99      3.54 o 
  -7   5  14       12.07        7.13      3.39 o 
  -6   5  14       20.55       26.65      2.64 o 
  -5   5  14       22.75       31.44      2.86 o 
  -4   5  14       10.61        8.92      2.21 o 
  -3   5  14      369.06      387.88      7.75 o 
  -2   5  14      122.61      134.09      5.05 o 
  -1   5  14       29.34       23.56      3.31 o 
   0   5  14        8.34        6.32      2.33 o 
   1   5  14        4.36        2.99      2.17 o 
   2   5  14      102.47       96.84      3.39 o 
   3   5  14       66.21       74.06      3.86 o 
   4   5  14       68.10       68.98      5.54 o 
   5   5  14       36.05       30.09      3.55 o 
   6   5  14       22.22       25.64      3.93 o 
  -8   6  14        6.71        1.01      5.28 o 
  -7   6  14       19.06       19.03      4.11 o 
  -6   6  14       51.69       45.80      4.29 o 
  -5   6  14       14.63       12.06      3.38 o 
  -4   6  14        4.59        3.87      3.06 o 
  -3   6  14        0.21        0.98      2.98 o 
  -2   6  14        0.23       -0.22      2.73 o 
  -1   6  14        6.09        8.53      2.98 o 
   0   6  14      193.81      204.84      6.78 o 
   1   6  14      179.78      184.53      4.38 o 
   2   6  14        0.15        0.07      2.44 o 
   3   6  14        0.64       -0.52      2.65 o 
   4   6  14       18.43       16.31      3.56 o 
   5   6  14       36.05       41.08      4.06 o 
  -6   7  14        0.56       -0.55      5.74 o 
  -5   7  14       92.42      100.44      7.90 o 
  -4   7  14      389.24      411.06     13.60 o 
  -3   7  14       16.66       13.33      5.56 o 
  -2   7  14      106.43      123.50      5.51 o 
  -1   7  14      165.19      156.51      5.98 o 
   0   7  14       68.92       85.08      6.94 o 
   1   7  14       16.89       12.93      2.76 o 
   2   7  14       18.85       23.32      3.10 o 
   3   7  14       51.03       58.14      3.84 o 
  -5   8  14       38.65       53.07      7.86 o 
  -4   8  14       65.89       53.02      7.63 o 
  -3   8  14       22.82       13.76      4.23 o 
  -2   8  14      206.54      196.52     11.03 o 
  -1   8  14       94.34       82.89      8.50 o 
   0   8  14        0.13        0.05      5.56 o 
   1   8  14        5.35        3.62      3.07 o 
 -11   0  15        5.82       11.56      3.98 o 
  -9   0  15        4.58        7.49      3.13 o 
  -7   0  15      468.27      459.39      8.82 o 
  -5   0  15     1794.52     1765.26     22.08 o 
  -3   0  15     1975.82     1958.36     23.54 o 
  -1   0  15     2411.52     2363.79     27.52 o 
   1   0  15     1666.20     1666.30     27.45 o 
   3   0  15      414.44      408.82     12.64 o 
   5   0  15       42.74       44.40      3.94 o 
   7   0  15        0.25        0.25      4.04 o 
 -11   1  15       15.33       20.95      3.77 o 
 -10   1  15      248.90      257.68     10.61 o 
  -9   1  15       17.17       17.97      2.45 o 
  -8   1  15        0.24        0.77      1.90 o 
  -7   1  15     1178.79     1143.36     11.76 o 
  -6   1  15      145.06      132.38      3.28 o 
  -5   1  15     1271.67     1208.23     19.07 o 
  -4   1  15      944.43      967.09      9.59 o 
  -3   1  15     1389.67     1388.80     12.56 o 
  -2   1  15      106.37       93.39      2.65 o 
  -1   1  15      171.78      166.73      3.36 o 
   0   1  15       81.14       97.23      2.68 o 
   1   1  15      743.20      721.84     12.80 o 
   2   1  15      128.58      124.06      2.81 o 
   3   1  15      888.11      897.94      8.09 o 
   4   1  15      808.17      834.24      8.84 o 
   5   1  15       48.64       49.95      2.90 o 
   6   1  15       55.19       50.16      3.16 o 
   7   1  15        4.23        5.10      3.50 o 
 -11   2  15       32.00       34.43      5.51 o 
 -10   2  15       33.24       37.58      4.23 o 
  -9   2  15      237.55      231.38      8.02 o 
  -8   2  15      100.24      110.95      3.42 o 
  -7   2  15      269.77      262.53      4.66 o 
  -6   2  15       17.32       19.19      2.01 o 
  -5   2  15     1431.17     1417.43     14.58 o 
  -4   2  15      661.14      630.14      7.17 o 
  -3   2  15       56.43       52.34      2.26 o 
  -2   2  15      309.45      298.73      4.49 o 
  -1   2  15      181.33      171.27      5.84 o 
   0   2  15      611.51      615.89      8.56 o 
   1   2  15      132.92      132.51      3.14 o 
   2   2  15     1451.08     1459.40     14.77 o 
   3   2  15       50.66       48.27      2.51 o 
   4   2  15      199.37      196.74      6.52 o 
   5   2  15      242.80      235.13      6.90 o 
   6   2  15       16.82       20.61      4.06 o 
   7   2  15        0.10       -0.09      3.39 o 
 -10   3  15        3.66        1.54      3.43 o 
  -9   3  15        0.50        1.15      2.65 o 
  -8   3  15       11.18        3.71      2.55 o 
  -7   3  15      226.30      217.25      5.09 o 
  -6   3  15       90.81       95.17      3.17 o 
  -5   3  15      806.30      774.66      8.44 o 
  -4   3  15        1.43        1.82      1.73 o 
  -3   3  15       24.89       24.14      2.10 o 
  -2   3  15      141.14      146.26      3.35 o 
  -1   3  15      175.38      190.16      4.16 o 
   0   3  15      445.80      427.16      6.43 o 
   1   3  15      260.83      270.98      5.16 o 
   2   3  15       31.03       27.74      2.54 o 
   3   3  15      208.76      197.47      4.98 o 
   4   3  15       19.65       21.77      2.86 o 
   5   3  15      146.20      161.74     12.13 o 
   6   3  15        2.48        1.44      3.61 o 
 -10   4  15        0.01       -1.88      5.38 o 
  -9   4  15       16.60       18.50      3.86 o 
  -8   4  15        4.76        9.99      2.80 o 
  -7   4  15        0.01        0.22      2.35 o 
  -6   4  15      194.71      177.93      4.62 o 
  -5   4  15       82.15       97.72      3.46 o 
  -4   4  15       15.88       11.59      2.24 o 
  -3   4  15     1314.52     1327.19     20.84 o 
  -2   4  15       82.35       65.93      2.66 o 
  -1   4  15       36.62       38.64      2.33 o 
   0   4  15      181.53      181.51     13.88 o 
   1   4  15       49.85       59.87      4.06 o 
   2   4  15        5.76        3.52      2.30 o 
   3   4  15      875.54      913.35     11.53 o 
   4   4  15        5.48        4.22      2.74 o 
   5   4  15       10.76       10.65      3.12 o 
   6   4  15        2.20        5.75      4.34 o 
  -9   5  15       19.06       20.81      6.07 o 
  -8   5  15       19.28       18.14      3.87 o 
  -7   5  15       47.84       62.78     10.02 o 
  -6   5  15        4.32        6.92      2.64 o 
  -5   5  15       30.24       26.35      3.18 o 
  -4   5  15       24.15       31.54      2.74 o 
  -3   5  15       63.58       64.93      3.47 o 
  -2   5  15      328.40      281.31      6.84 o 
  -1   5  15        0.04       -0.31      2.60 o 
   0   5  15       60.79       64.51      4.11 o 
   1   5  15      171.86      187.25      7.95 o 
   2   5  15      201.34      206.83      5.45 o 
   3   5  15       21.80       22.52      3.21 o 
   4   5  15        7.19        3.22      3.02 o 
   5   5  15       30.66       34.35      5.73 o 
  -8   6  15       65.61       76.96      7.58 o 
  -7   6  15       73.35       89.65      7.90 o 
  -6   6  15       16.85       14.28      3.84 o 
  -5   6  15       39.85       47.19      5.93 o 
  -4   6  15        8.02        2.42      3.23 o 
  -3   6  15       67.55       74.55      4.57 o 
  -2   6  15      205.38      199.79      8.06 o 
  -1   6  15      113.20      118.68      5.27 o 
   0   6  15       19.46       14.20      3.44 o 
   1   6  15        2.73        2.88      3.28 o 
   2   6  15       29.72       30.39      2.92 o 
   3   6  15        5.34        0.13      3.29 o 
   4   6  15        2.71        3.16      3.62 o 
  -6   7  15      117.75      104.95      8.09 o 
  -5   7  15       98.66      127.55      8.87 o 
  -4   7  15       51.10       59.87      7.31 o 
  -3   7  15       12.36       11.26      5.74 o 
  -2   7  15       25.58       25.89      3.87 o 
  -1   7  15        8.11        6.00      3.54 o 
   0   7  15        5.14        2.01      3.61 o 
   1   7  15       88.10       96.12     12.68 o 
   2   7  15        1.47        1.58      3.03 o 
  -3   8  15       54.35       44.34      7.58 o 
  -2   8  15       43.58       35.43      7.40 o 
  -1   8  15       42.49       44.62      7.63 o 
 -10   0  16       14.56       21.30      4.02 o 
  -8   0  16      170.53      183.79      6.06 o 
  -6   0  16        2.42        0.22      2.54 o 
  -4   0  16     1091.37     1106.09     15.15 o 
  -2   0  16      748.79      732.98     11.17 o 
   0   0  16      145.70      145.35      4.64 o 
   2   0  16       12.96       15.23      2.92 o 
   4   0  16        4.77        4.46      3.10 o 
   6   0  16       12.43       20.43      4.21 o 
 -11   1  16       28.47       34.26      4.09 o 
 -10   1  16      235.34      211.79      5.29 o 
  -9   1  16        0.39        0.78      2.28 o 
  -8   1  16        4.92        3.74      2.10 o 
  -7   1  16        4.70        2.73      1.83 o 
  -6   1  16       28.05       23.65      2.11 o 
  -5   1  16     1011.03      982.01     11.72 o 
  -4   1  16      758.07      736.91      9.05 o 
  -3   1  16      278.64      257.47      4.77 o 
  -2   1  16      123.87      114.56      2.99 o 
  -1   1  16       87.04       91.32      3.53 o 
   0   1  16       10.71       15.15      2.57 o 
   1   1  16      374.50      395.13      5.36 o 
   2   1  16      401.19      399.48      7.01 o 
   3   1  16      152.68      151.61      3.29 o 
   4   1  16       69.17       62.12      2.91 o 
   5   1  16        0.89        1.52      2.48 o 
   6   1  16       12.53        8.53      3.33 o 
 -10   2  16      179.62      193.20      6.92 o 
  -9   2  16       27.85       22.74      3.09 o 
  -8   2  16        3.18        2.31      2.13 o 
  -7   2  16      115.66      114.34      3.40 o 
  -6   2  16      152.02      148.23      5.04 o 
  -5   2  16      170.54      167.72      4.37 o 
  -4   2  16      699.99      681.30      7.67 o 
  -3   2  16      230.13      220.76      4.05 o 
  -2   2  16      517.53      515.99      6.34 o 
  -1   2  16      416.14      417.49      7.84 o 
   0   2  16      941.94      933.27      9.41 o 
   1   2  16      116.07      132.35      3.70 o 
   2   2  16      572.25      536.25      8.59 o 
   3   2  16       16.36       12.05      2.26 o 
   4   2  16       51.06       46.76      4.99 o 
   5   2  16       77.76       74.59      6.29 o 
   6   2  16       25.53       22.21      3.51 o 
 -10   3  16       40.21       57.49      4.06 o 
  -9   3  16        1.77        1.89      2.86 o 
  -8   3  16       89.11       98.34      7.91 o 
  -7   3  16        1.72        2.13      2.27 o 
  -6   3  16       14.63       17.84      2.27 o 
  -5   3  16      267.19      232.92      4.39 o 
  -4   3  16       64.50       67.89      2.92 o 
  -3   3  16      280.65      293.99      7.87 o 
  -2   3  16      668.42      707.08     13.96 o 
  -1   3  16      188.76      170.90      3.67 o 
   0   3  16      248.73      281.43      4.69 o 
   1   3  16      849.70      841.21     12.74 o 
   2   3  16       15.23       15.02      3.35 o 
   3   3  16      404.58      400.46      8.82 o 
   4   3  16       27.08       26.21      3.04 o 
   5   3  16        7.17        5.99      3.53 o 
   6   3  16       41.16       47.60      4.99 o 
  -9   4  16       85.76       78.92      4.24 o 
  -8   4  16        0.04        1.20      2.85 o 
  -7   4  16       12.48       17.04      2.92 o 
  -6   4  16       51.69       55.01      3.37 o 
  -5   4  16        6.76        1.58      2.15 o 
  -4   4  16        0.15        0.22      2.14 o 
  -3   4  16       32.43       28.21      2.79 o 
  -2   4  16       10.79        9.96      2.08 o 
  -1   4  16        3.23        3.00      1.93 o 
   0   4  16        4.28        6.31      2.93 o 
   1   4  16       44.72       39.24      3.77 o 
   2   4  16      338.43      348.38      8.19 o 
   3   4  16       60.72       54.13      3.69 o 
   4   4  16       28.40       27.41      3.43 o 
   5   4  16       30.15       31.86      4.31 o 
  -9   5  16       47.12       50.96      7.12 o 
  -8   5  16      275.24      265.72     11.53 o 
  -7   5  16      106.58      126.38      6.18 o 
  -6   5  16        7.80        6.92      2.86 o 
  -5   5  16       26.29       29.99      3.01 o 
  -4   5  16       33.32       27.04      4.85 o 
  -3   5  16      376.18      364.42      7.67 o 
  -2   5  16      275.03      314.51      7.71 o 
  -1   5  16       75.24       82.86      6.27 o 
   0   5  16       36.26       34.60      4.92 o 
   1   5  16        7.11       10.59      3.52 o 
   2   5  16       17.85       29.82      4.08 o 
   3   5  16      153.99      167.63     16.43 o 
   4   5  16        2.51        2.43      3.30 o 
  -7   6  16        0.27       -1.97      4.02 o 
  -6   6  16      412.38      410.80     15.42 o 
  -5   6  16        2.60        0.09      4.73 o 
  -4   6  16      143.90      167.40     12.13 o 
  -3   6  16       22.20       18.90      3.66 o 
  -2   6  16        1.36        2.17      3.27 o 
  -1   6  16        7.96       10.99      3.65 o 
   0   6  16      190.89      206.02     13.07 o 
   1   6  16       29.60       28.92      4.24 o 
   2   6  16        1.79        0.71      3.83 o 
   3   6  16       13.18       13.83      4.12 o 
  -6   7  16       36.80       53.12      7.86 o 
  -5   7  16       73.37       80.96      7.72 o 
  -4   7  16      100.53      127.37      8.59 o 
  -3   7  16        6.40       11.72      5.65 o 
  -2   7  16        9.72       10.19      3.93 o 
  -1   7  16       99.07      109.24      5.59 o 
   0   7  16       55.67       55.35      4.96 o 
   1   7  16       35.97       35.87      4.81 o 
  -9   0  17      111.76      116.71      5.39 o 
  -7   0  17      320.18      315.98      7.57 o 
  -5   0  17       80.11       78.99      4.03 o 
  -3   0  17     1798.57     1699.00     48.98 o 
  -1   0  17      139.26      135.39      6.85 o 
   1   0  17      248.34      270.58      6.50 o 
   3   0  17      491.88      439.04     12.31 o 
   5   0  17      252.70      268.21      7.67 o 
 -10   1  17        8.29        7.94      2.89 o 
  -9   1  17       12.08        9.83      2.47 o 
  -8   1  17       79.99       74.28      3.12 o 
  -7   1  17        0.80        0.87      1.96 o 
  -6   1  17      338.15      330.61      5.56 o 
  -5   1  17      587.83      575.69      7.35 o 
  -4   1  17        6.52        7.11      1.83 o 
  -3   1  17      356.86      365.99      7.79 o 
  -2   1  17      319.83      324.70      6.31 o 
  -1   1  17       78.94       71.92      2.70 o 
   0   1  17      173.90      182.24      6.21 o 
   1   1  17       10.07        5.06      1.89 o 
   2   1  17        1.80        0.94      2.21 o 
   3   1  17      324.37      344.32     10.89 o 
   4   1  17       32.51       44.18      3.91 o 
   5   1  17        1.20       -0.34      2.56 o 
   6   1  17      170.94      182.70      5.84 o 
 -10   2  17       48.36       58.57      5.00 o 
  -9   2  17        2.09        3.80      2.37 o 
  -8   2  17       29.08       30.37      2.66 o 
  -7   2  17       78.37       74.33      3.12 o 
  -6   2  17       43.20       43.31      3.40 o 
  -5   2  17       29.83       21.84      2.22 o 
  -4   2  17       62.03       56.43      2.92 o 
  -3   2  17      124.07      111.26      3.20 o 
  -2   2  17        0.41       -0.16      1.69 o 
  -1   2  17      488.75      502.72      6.42 o 
   0   2  17      113.50      107.77      3.52 o 
   1   2  17      751.61      757.39     13.48 o 
   2   2  17      241.89      237.22     12.85 o 
   3   2  17        8.54        9.93      3.79 o 
   4   2  17       30.62       27.62      5.61 o 
   5   2  17      229.88      240.58      5.97 o 
 -10   3  17       22.09       32.81      3.81 o 
  -9   3  17      259.30      266.93     11.95 o 
  -8   3  17      101.52       84.72      5.15 o 
  -7   3  17        1.31        0.99      2.09 o 
  -6   3  17        9.77       17.17      2.28 o 
  -5   3  17        0.84        0.78      1.99 o 
  -4   3  17        0.06        0.59      1.83 o 
  -3   3  17       19.57       18.64      2.17 o 
  -2   3  17       32.48       33.95      4.00 o 
  -1   3  17      444.07      434.64      9.51 o 
   0   3  17      461.48      444.64     10.28 o 
   1   3  17       43.00       45.79      3.18 o 
   2   3  17       11.28        6.08      3.01 o 
   3   3  17      263.51      272.42      7.54 o 
   4   3  17        9.22        9.10      5.05 o 
   5   3  17       49.52       50.75      5.03 o 
  -9   4  17        9.48        8.64      3.41 o 
  -8   4  17       17.96       17.14      3.26 o 
  -7   4  17      587.40      641.50     12.32 o 
  -6   4  17       36.92       26.75      3.06 o 
  -5   4  17        0.63        2.24      2.43 o 
  -4   4  17      315.33      295.16      5.10 o 
  -3   4  17       94.09       74.15      3.87 o 
  -2   4  17       55.61       59.21      2.92 o 
  -1   4  17      104.17      108.21      7.58 o 
   0   4  17       53.86       57.93      4.08 o 
   1   4  17      401.66      387.67      8.61 o 
   2   4  17       32.06       32.04      3.92 o 
   3   4  17      181.03      169.69      6.69 o 
   4   4  17        0.07        1.57      3.91 o 
  -8   5  17       23.65       27.66      4.69 o 
  -7   5  17        2.05        0.97      3.04 o 
  -6   5  17      180.10      176.60      8.51 o 
  -5   5  17      251.94      242.45      5.74 o 
  -4   5  17       16.56       12.89      2.90 o 
  -3   5  17      153.11      138.91     13.30 o 
  -2   5  17       22.27       19.63      3.53 o 
  -1   5  17      161.55      148.61      5.77 o 
   0   5  17       32.35       25.29      3.83 o 
   1   5  17       55.14       47.13      9.03 o 
   2   5  17       31.80       28.31      4.27 o 
   3   5  17      333.19      360.32      9.37 o 
  -7   6  17        0.80        0.80      4.17 o 
  -6   6  17        0.98        3.67      4.04 o 
  -5   6  17        5.36        4.93      3.86 o 
  -4   6  17        0.04        0.10      3.67 o 
  -3   6  17      153.01      169.89      6.40 o 
  -2   6  17       98.88       90.10      5.21 o 
  -1   6  17      192.30      206.51      6.99 o 
   0   6  17       74.32       77.37      5.25 o 
   1   6  17      101.19      107.47      7.58 o 
   2   6  17       11.35       13.53      4.20 o 
  -4   7  17        5.15        1.70      5.47 o 
  -3   7  17        0.17        5.42      6.43 o 
  -2   7  17       49.30       58.49      5.84 o 
  -1   7  17        0.04       -2.11      4.07 o 
   0   7  17       49.19       46.64      5.00 o 
 -10   0  18      185.24      210.55      8.13 o 
  -8   0  18      368.90      356.17      9.51 o 
  -6   0  18      148.11      142.06      5.97 o 
  -4   0  18        7.03        5.52      2.58 o 
  -2   0  18     1067.15     1103.87     18.01 o 
   0   0  18       18.58       21.56      3.52 o 
   2   0  18        8.49       13.23      4.64 o 
   4   0  18      308.84      286.44     10.94 o 
 -10   1  18        1.72        1.18      2.91 o 
  -9   1  18        1.04       -1.40      2.48 o 
  -8   1  18      247.05      254.36      5.05 o 
  -7   1  18        3.18        3.46      2.03 o 
  -6   1  18      269.00      262.72      8.97 o 
  -5   1  18       35.72       33.00      2.41 o 
  -4   1  18      270.44      257.27      4.69 o 
  -3   1  18      131.79      129.01      4.27 o 
  -2   1  18       10.65        9.82      1.96 o 
  -1   1  18       15.84       17.29      2.04 o 
   0   1  18      591.13      581.97      7.15 o 
   1   1  18       12.69       18.87      3.06 o 
   2   1  18       29.65       30.61      2.94 o 
   3   1  18       16.44       16.01      3.52 o 
   4   1  18      227.53      212.90      9.14 o 
   5   1  18       86.80       82.06      7.08 o 
 -10   2  18       68.66       65.32      4.26 o 
  -9   2  18        5.49        4.93      2.58 o 
  -8   2  18      183.21      181.15      4.63 o 
  -7   2  18      216.24      237.72     10.10 o 
  -6   2  18       89.68       77.11      3.03 o 
  -5   2  18      156.77      145.89      6.39 o 
  -4   2  18      439.55      442.52      6.24 o 
  -3   2  18      111.51      119.73      3.42 o 
  -2   2  18      139.72      149.03      3.78 o 
  -1   2  18       39.70       39.48      2.94 o 
   0   2  18      170.38      186.07      5.79 o 
   1   2  18       35.48       37.06      3.09 o 
   2   2  18       23.73       23.51      2.86 o 
   3   2  18        2.88        2.30      4.78 o 
   4   2  18       48.81       51.32      6.62 o 
   5   2  18       14.13        9.60      5.24 o 
  -9   3  18      167.35      149.52      5.25 o 
  -8   3  18      109.61       97.14      5.27 o 
  -7   3  18      251.43      254.46      9.57 o 
  -6   3  18       35.78       32.51      2.71 o 
  -5   3  18        0.56        0.38      1.96 o 
  -4   3  18      221.60      224.22      5.35 o 
  -3   3  18       86.45      101.46      4.34 o 
  -2   3  18      590.24      619.42      7.59 o 
  -1   3  18      339.06      347.77      5.53 o 
   0   3  18        3.37        1.47      2.50 o 
   1   3  18      105.46      112.23      5.11 o 
   2   3  18        0.32        0.31      3.30 o 
   3   3  18       18.40       19.97      3.92 o 
   4   3  18      155.86      170.56      9.47 o 
  -8   4  18        4.66        8.23      3.28 o 
  -7   4  18        1.49        1.36      2.89 o 
  -6   4  18      336.17      353.76      6.85 o 
  -5   4  18      111.68      102.09      4.67 o 
  -4   4  18      280.48      293.46      5.32 o 
  -3   4  18        6.15        2.08      2.22 o 
  -2   4  18      195.40      220.60      5.27 o 
  -1   4  18       81.92       64.97      6.50 o 
   0   4  18       24.15       20.64      3.91 o 
   1   4  18       31.48       33.22      4.04 o 
   2   4  18      145.15      144.96      6.25 o 
   3   4  18       12.12       10.49      4.28 o 
   4   4  18        4.92        7.67      4.06 o 
  -7   5  18        2.08        2.12      3.11 o 
  -6   5  18        0.86        0.40      3.01 o 
  -5   5  18       80.53       80.08      4.11 o 
  -4   5  18       35.52       41.28      3.38 o 
  -3   5  18       16.72       17.02      3.53 o 
  -2   5  18       19.65       15.36      3.69 o 
  -1   5  18      237.33      257.45      7.61 o 
   0   5  18       76.03       78.00      5.11 o 
   1   5  18       41.30       40.96      4.52 o 
   2   5  18      140.76      158.30      9.97 o 
  -6   6  18       41.84       46.22      7.77 o 
  -5   6  18       65.57       69.64      5.27 o 
  -4   6  18       10.12        8.36      4.02 o 
  -3   6  18        8.79        7.40      4.04 o 
  -2   6  18       17.12        8.50      4.04 o 
  -1   6  18       15.12       23.33      4.32 o 
   0   6  18       55.86       52.86      5.18 o 
   1   6  18        0.37       -0.08      4.38 o 
  -9   0  19       30.97       49.44      6.34 o 
  -7   0  19       71.33       76.87      6.50 o 
  -5   0  19       72.14       64.36      4.16 o 
  -3   0  19      148.98      147.10      5.34 o 
  -1   0  19        0.71        0.82      2.66 o 
   1   0  19        2.06        0.54      3.12 o 
   3   0  19     1561.01     1552.28     29.45 o 
  -9   1  19        8.16        4.32      2.67 o 
  -8   1  19       56.10       57.22      3.15 o 
  -7   1  19       91.69       83.96      3.39 o 
  -6   1  19        4.46        3.11      2.11 o 
  -5   1  19       91.76       82.35      3.14 o 
  -4   1  19      127.78      119.56      3.50 o 
  -3   1  19        8.77        5.87      2.10 o 
  -2   1  19      305.86      319.23      5.28 o 
  -1   1  19       28.84       28.68      2.40 o 
   0   1  19       34.45       36.16      2.57 o 
   1   1  19      229.60      231.76      5.45 o 
   2   1  19      142.51      149.49      7.60 o 
   3   1  19       53.23       50.76      4.30 o 
   4   1  19       20.68       25.39      4.12 o 
  -9   2  19      117.87      118.62      5.70 o 
  -8   2  19       37.44       47.46      3.26 o 
  -7   2  19       10.00        7.23      2.48 o 
  -6   2  19        3.80        4.83      2.26 o 
  -5   2  19      141.91      156.42      4.14 o 
  -4   2  19        0.04        1.93      2.05 o 
  -3   2  19      664.42      640.18      7.89 o 
  -2   2  19        7.26        9.34      2.28 o 
  -1   2  19      178.40      166.55      4.18 o 
   0   2  19       99.78       98.70      6.67 o 
   1   2  19       29.44       33.96      3.30 o 
   2   2  19      107.79      125.89      4.50 o 
   3   2  19        2.84        4.41      5.24 o 
   4   2  19       18.35       19.99      5.74 o 
  -9   3  19      107.66      118.81      5.09 o 
  -8   3  19       89.01       82.68      7.54 o 
  -7   3  19        0.43       -0.15      2.55 o 
  -6   3  19        7.25        5.22      2.47 o 
  -5   3  19       29.23       24.69      2.65 o 
  -4   3  19       99.94      119.52      4.46 o 
  -3   3  19      379.62      359.66      5.98 o 
  -2   3  19       37.02       36.46      4.43 o 
  -1   3  19       86.67       89.54      3.36 o 
   0   3  19       21.24       22.16      2.96 o 
   1   3  19      142.03      137.52      5.77 o 
   2   3  19        7.72        9.91      3.59 o 
   3   3  19        0.01       -1.90      3.91 o 
  -8   4  19       10.53        8.70      3.49 o 
  -7   4  19      163.46      185.36      5.76 o 
  -6   4  19        0.30        0.06      2.91 o 
  -5   4  19        1.49       -1.60      2.83 o 
  -4   4  19        0.04        0.01      2.42 o 
  -3   4  19      112.60      107.99      4.32 o 
  -2   4  19       53.34       62.86      3.30 o 
  -1   4  19      453.42      448.20      9.87 o 
   0   4  19       56.10       64.42      4.98 o 
   1   4  19      128.34      128.45      6.04 o 
   2   4  19        0.05        2.12      3.82 o 
   3   4  19      132.00      129.64      7.67 o 
  -7   5  19      119.25      113.59      8.73 o 
  -6   5  19       22.55       26.11      3.56 o 
  -5   5  19        1.35       -0.62      3.10 o 
  -4   5  19      322.08      336.37     25.55 o 
  -3   5  19      117.19      112.99      9.72 o 
  -2   5  19       14.20       14.40      4.15 o 
  -1   5  19       13.66       16.09      4.05 o 
   0   5  19        0.09       -0.33      3.74 o 
   1   5  19        2.14       -1.44      4.15 o 
  -4   6  19        3.18        6.27      4.36 o 
  -3   6  19       28.64       30.70      4.60 o 
  -2   6  19       54.93       57.32      5.29 o 
  -1   6  19        6.28        8.69      4.54 o 
  -8   0  20       80.01       95.21      5.44 o 
  -6   0  20     1130.85     1099.08     16.54 o 
  -4   0  20       27.02       34.95     11.99 o 
  -2   0  20      167.73      167.58      6.80 o 
   0   0  20       24.24       21.26      4.30 o 
   2   0  20      175.82      192.02      9.65 o 
  -9   1  20        6.94        3.27      2.84 o 
  -8   1  20       14.90        9.85      2.61 o 
  -7   1  20       37.92       46.83      3.15 o 
  -6   1  20      110.55      115.27      5.62 o 
  -5   1  20      161.73      170.11      6.72 o 
  -4   1  20       26.20       30.09      2.67 o 
  -3   1  20      299.79      302.96      5.38 o 
  -2   1  20      138.08      139.61      3.95 o 
  -1   1  20       58.41       62.07      3.08 o 
   0   1  20       67.62       67.36      3.16 o 
   1   1  20       16.36       13.23      2.96 o 
   2   1  20      242.72      236.12      7.29 o 
   3   1  20       33.36       33.38      4.27 o 
  -8   2  20      109.77       98.70      5.68 o 
  -7   2  20       95.11      105.10      3.86 o 
  -6   2  20       54.50       48.85      3.14 o 
  -5   2  20      260.55      255.93      5.11 o 
  -4   2  20      336.82      360.96      8.58 o 
  -3   2  20       24.27       32.93      2.79 o 
  -2   2  20       32.10       22.60      2.55 o 
  -1   2  20        1.37        1.39      2.31 o 
   0   2  20      287.73      285.82      6.69 o 
   1   2  20       14.35       11.09      3.04 o 
   2   2  20       52.57       56.48      3.89 o 
   3   2  20        1.64        0.46      5.61 o 
  -8   3  20        0.09        1.38      3.26 o 
  -7   3  20        0.03       -0.13      2.71 o 
  -6   3  20      198.15      193.42      4.88 o 
  -5   3  20      321.79      321.13      5.84 o 
  -4   3  20      136.38      126.97      3.95 o 
  -3   3  20      291.46      295.26      5.52 o 
  -2   3  20        0.00        1.38      2.34 o 
  -1   3  20       20.34       18.13      3.00 o 
   0   3  20       44.43       59.88      3.86 o 
   1   3  20      119.87      118.31      5.76 o 
   2   3  20      232.20      247.36      7.97 o 
  -7   4  20       53.87       53.28      4.73 o 
  -6   4  20        8.52        7.27      3.18 o 
  -5   4  20        0.20        0.35      2.64 o 
  -4   4  20      104.80      104.44      4.90 o 
  -3   4  20      220.12      230.07      5.10 o 
  -2   4  20        0.11        0.70      3.04 o 
  -1   4  20      240.04      230.13      9.17 o 
   0   4  20        0.50       -0.78      4.00 o 
   1   4  20        0.08       -0.38      3.73 o 
  -5   5  20       37.36       44.52      4.45 o 
  -4   5  20        9.03       14.54      4.45 o 
  -3   5  20        0.20        2.41      4.11 o 
  -2   5  20      251.22      264.97      8.40 o 
  -1   5  20       88.47       92.10      5.59 o 
   0   5  20       16.72       19.85      8.04 o 
  -7   0  21      697.66      704.36     12.91 o 
  -5   0  21        2.12        1.69      3.36 o 
  -3   0  21        1.76        1.56      3.07 o 
  -1   0  21      182.81      180.90      7.49 o 
   1   0  21      145.51      161.46      8.78 o 
  -8   1  21       15.01       18.87      3.02 o 
  -7   1  21        3.12        3.13      2.53 o 
  -6   1  21      241.18      246.45      5.40 o 
  -5   1  21       82.57       75.16      3.38 o 
  -4   1  21        1.89        1.25      2.23 o 
  -3   1  21       38.76       44.53      3.11 o 
  -2   1  21       47.11       42.84      3.06 o 
  -1   1  21      153.02      157.74      4.40 o 
   0   1  21      279.46      306.10      6.57 o 
   1   1  21        2.74        1.34      2.99 o 
   2   1  21        1.42        2.21      3.74 o 
  -8   2  21        0.66       -0.06      2.85 o 
  -7   2  21      107.04      109.65      4.17 o 
  -6   2  21       65.32       73.54      4.41 o 
  -5   2  21        8.99        7.83      2.44 o 
  -4   2  21       55.01       55.86      3.40 o 
  -3   2  21      124.55      123.49      3.92 o 
  -2   2  21       20.38       22.44      3.06 o 
  -1   2  21       29.24       36.80      2.96 o 
   0   2  21      145.32      150.30      5.19 o 
   1   2  21      207.28      216.56      5.96 o 
   2   2  21        5.91        3.91      5.61 o 
  -7   3  21       10.60        3.98      2.84 o 
  -6   3  21        3.49        2.73      2.74 o 
  -5   3  21      188.85      198.78      4.97 o 
  -4   3  21        0.79        1.34      2.62 o 
  -3   3  21      123.41      126.05      4.22 o 
  -2   3  21        6.79        7.88      2.70 o 
  -1   3  21       20.93       24.56      3.44 o 
   0   3  21       82.46      100.35      6.04 o 
   1   3  21       12.78       12.60      4.15 o 
  -6   4  21        0.05        0.97      3.20 o 
  -5   4  21       82.85       90.11      3.87 o 
  -4   4  21       68.52       60.00      4.18 o 
  -3   4  21       25.42       30.83      3.25 o 
  -2   4  21        2.98        6.85      4.69 o 
  -1   4  21      113.89      118.48      6.43 o 
   0   4  21       37.59       51.47      5.19 o 
  -6   0  22      548.70      559.61     19.53 o 
  -4   0  22        0.57        0.20      3.66 o 
  -2   0  22      570.31      577.37     12.57 o 
   0   0  22       22.74       21.76      4.32 o 
  -7   1  22       29.40       30.25      3.12 o 
  -6   1  22      106.04      106.05      4.38 o 
  -5   1  22        0.41        0.03      2.56 o 
  -4   1  22      241.27      239.41      5.18 o 
  -3   1  22        3.24        5.44      2.55 o 
  -2   1  22       18.41       18.50      2.90 o 
  -1   1  22      226.13      231.30      6.27 o 
   0   1  22       97.60      108.57      6.11 o 
   1   1  22       41.01       45.33      4.97 o 
  -7   2  22       26.20       25.87      3.33 o 
  -6   2  22        4.35        3.03      2.79 o 
  -5   2  22      160.08      153.25      4.51 o 
  -4   2  22       95.16       97.94      4.45 o 
  -3   2  22        7.05        4.76      2.63 o 
  -2   2  22       73.70       82.62      3.70 o 
  -1   2  22       80.51       75.02      5.16 o 
   0   2  22       21.75       21.11      3.48 o 
   1   2  22        1.99        2.72      3.52 o 
  -6   3  22       13.86        9.39      2.84 o 
  -5   3  22       77.33       78.93      3.96 o 
  -4   3  22      222.28      229.41      6.28 o 
  -3   3  22      152.24      162.18      4.93 o 
  -2   3  22      134.01      159.84      4.80 o 
  -1   3  22       50.99       52.77      4.53 o 
   0   3  22      170.88      187.67      8.85 o 
  -3   4  22       11.55        2.11      3.59 o 
  -5   0  23       18.28       15.14      4.24 o 
  -3   0  23        3.96        2.39      3.79 o 
  -1   0  23      152.99      182.71     18.52 o 
  -6   1  23        1.03       -1.18      2.85 o 
  -5   1  23      129.63      141.12      8.94 o 
  -4   1  23      221.50      227.78      5.35 o 
  -3   1  23      151.51      170.12      4.92 o 
  -2   1  23        1.74        2.84      2.82 o 
  -1   1  23       30.01       29.82      3.37 o 
  -5   2  23      374.18      383.56     10.88 o 
  -4   2  23        1.61        2.04      2.87 o 
  -3   2  23      196.29      190.98      5.14 o 
  -2   2  23       24.15       25.82      3.33 o 
  -1   2  23        9.64        9.12      3.67 o 
                                                 
